# Supplementary material for: Poly[[diaqua[μ5-(R,S)-2-({2-[(1,2-di­carboxyl­atoeth­yl)amino]­eth­yl}amino)­butane­dioato]cobaltate(III)sodium] di­hydrate]
Source: Acta Crystallogr Sect E Struct Rep Online. 2011 Oct 22;67(Pt 11):m1547–8. doi: 10.1107/S160053681104013X (PMC3246970; doi:10.1107/S160053681104013X)
Supplement: Supplementary file 1 [file e-67-m1547-sup1.cif]

##############################################################################
#                                                                            #
# This CIF contains the data in a paper accepted for publication in          #
# Acta Crystallographica Section E. It conforms to the requirements of       #
# Notes for Authors for Acta Crystallographica Section E, and has been       #
# peer reviewed under the auspices of the IUCr Commission on Journals.       #
#                                                                            #
# Full details of the Crystallographic Information File format               #
# are given in the paper "The Crystallographic Information File (CIF):       #
# a New Standard Archive File for Crystallography" by S. R. Hall, F. H.      #
# Allen and I. D. Brown [Acta Cryst. (1991), A47, 655-685].                  #
#                                                                            #
# The current version of the core CIF dictionary is obtainable from          #
# ftp://ftp.iucr.org/pub/cif_core.dic.                                       #
#                                                                            #
# Software is freely available for graphical display of the structure(s)     #
# in this CIF. For information consult the CIF software page                 #
# http://www.iucr.org/resources/cif/software.                                #
#                                                                            #
# This file may be used for bona fide research purposes within the           #
# scientific community so long as proper attribution is given to the journal # 
# article from which it was obtained.                                        #
#                                                                            #
##############################################################################
data_I
_audit_creation_method     SHELXL-97
_chemical_name_systematic
;
Poly[[diaqua[\m~5~-(<i>R</i>,<i>S</i>)-2-({2-[(1,2-
dicarboxylatoethyl)amino]ethyl}amino)butanedioate]cobaltate(III)sodium]
dihydrate]
;
_chemical_name_common     ?
_chemical_formula_moiety     'C10 H16 Co N2 Na O10, 2(H2 O)'
_chemical_formula_sum     'C10 H20 Co N2 Na O12'
_chemical_formula_iupac     '[Co Na (C10 H12 N2 O8) (H2 O)2], 2H2 O'
_chemical_formula_weight     442.20
_chemical_melting_point     ?
_symmetry_cell_setting     orthorhombic
_symmetry_space_group_name_H-M     'P b c a'
_symmetry_space_group_name_hall     '-P 2ac 2ab'
loop_
    _symmetry_equiv_pos_as_xyz
    'x, y, z'
    '-x+1/2, -y, z+1/2'
    '-x, y+1/2, -z+1/2'
    'x+1/2, -y+1/2, -z'
    '-x, -y, -z'
    'x-1/2, y, -z-1/2'
    'x, -y-1/2, z-1/2'
    '-x-1/2, y-1/2, z'
_cell_length_a     10.0207(2)
_cell_length_b     15.6475(2)
_cell_length_c     20.3837(4)
_cell_angle_alpha     90.00
_cell_angle_beta     90.00
_cell_angle_gamma     90.00
_cell_volume     3196.14(10)
_cell_formula_units_Z     8
_cell_measurement_reflns_used     4049
_cell_measurement_theta_min     2.60
_cell_measurement_theta_max     26.11
_cell_measurement_temperature     100(2)
_exptl_crystal_description     diamond
_exptl_crystal_colour     violet
_exptl_crystal_size_max     0.32
_exptl_crystal_size_mid     0.28
_exptl_crystal_size_min     0.13
_exptl_crystal_density_diffrn     1.838
_exptl_crystal_density_meas     ?
_exptl_crystal_density_method     'not measured'
_exptl_crystal_F_000     1824
_exptl_absorpt_coefficient_mu     1.172
_exptl_absorpt_correction_type     numerical
_exptl_absorpt_process_details     '(SADABS; Sheldrick, 1996)'
_exptl_absorpt_correction_T_min     0.7055
_exptl_absorpt_correction_T_max     0.8625
_exptl_special_details     ?
_diffrn_ambient_temperature     100(2)
_diffrn_radiation_type     MoK\a
_diffrn_radiation_wavelength     0.71073
_diffrn_radiation_source     'fine-focus sealed tube'
_diffrn_radiation_monochromator     graphite
_diffrn_measurement_device_type     'Bruker SMART APEXII'
_diffrn_measurement_method     '\f and \w'
_diffrn_detector_area_resol_mean     ?
_diffrn_reflns_number     11219
_diffrn_reflns_av_R_equivalents     0.0421
_diffrn_reflns_av_sigmaI/netI     0.0441
_diffrn_reflns_theta_min     2.00
_diffrn_reflns_theta_max     26.13
_diffrn_reflns_theta_full     26.13
_diffrn_measured_fraction_theta_max     0.992
_diffrn_measured_fraction_theta_full     0.992
_diffrn_reflns_limit_h_min     -7
_diffrn_reflns_limit_h_max     12
_diffrn_reflns_limit_k_min     -19
_diffrn_reflns_limit_k_max     19
_diffrn_reflns_limit_l_min     -25
_diffrn_reflns_limit_l_max     21
_diffrn_standards_number     ?
_diffrn_standards_interval_count     ?
_diffrn_standards_interval_time     ?
_diffrn_standards_decay_%     ?
_refine_special_details
;
Refinement of <i>F</i>^2^ against ALL reflections. The weighted <i>R</i>-factor
<i>wR</i> and goodness of fit <i>S</i> are based on <i>F</i>^2^, conventional
<i>R</i>-factors <i>R</i> are based on <i>F</i>, with <i>F</i> set to zero for
negative <i>F</i>^2^. The threshold expression of <i>F</i>^2^ >
\s(<i>F</i>^2^) is used only for calculating <i>R</i>-factors(gt) <i>etc</i>.
and is not relevant to the choice of reflections for refinement.
<i>R</i>-factors based on <i>F</i>^2^ are statistically about twice as large
as those based on <i>F</i>, and <i>R</i>- factors based on ALL data will be
even larger.
;
_reflns_number_total     3161
_reflns_number_gt     2549
_reflns_threshold_expression     I>2\s(I)
_refine_ls_structure_factor_coef     Fsqd
_refine_ls_matrix_type     full
_refine_ls_R_factor_all     0.0397
_refine_ls_R_factor_gt     0.0293
_refine_ls_wR_factor_gt     0.0621
_refine_ls_wR_factor_ref     0.0649
_refine_ls_goodness_of_fit_ref     0.967
_refine_ls_restrained_S_all     0.967
_refine_ls_number_reflns     3161
_refine_ls_number_parameters     265
_refine_ls_number_restraints     1
_refine_ls_hydrogen_treatment     mixed
_refine_ls_weighting_scheme     calc
_refine_ls_weighting_details
                 'calc w=1/[\s^2^(Fo^2^)+(0.0324P)^2^] where P=(Fo^2^+2Fc^2^)/3'
_atom_sites_solution_hydrogens     geom
_atom_sites_solution_primary     direct
_atom_sites_solution_secondary     difmap
_refine_ls_shift/su_max     0.000
_refine_ls_shift/su_mean     0.000
_refine_diff_density_max     0.342
_refine_diff_density_min     -0.495
_refine_ls_extinction_method     none
_refine_ls_extinction_coef     ?
loop_
    _atom_type_symbol
    _atom_type_description
    _atom_type_scat_dispersion_real
    _atom_type_scat_dispersion_imag
    _atom_type_scat_source
    'C' 'C' 0.0033 0.0016
                         'International Tables Vol C Tables 4.2.6.8 and 6.1.1.4'
    'H' 'H' 0.0000 0.0000
                         'International Tables Vol C Tables 4.2.6.8 and 6.1.1.4'
    'N' 'N' 0.0061 0.0033
                         'International Tables Vol C Tables 4.2.6.8 and 6.1.1.4'
    'O' 'O' 0.0106 0.0060
                         'International Tables Vol C Tables 4.2.6.8 and 6.1.1.4'
    'Na' 'Na' 0.0362 0.0249
                         'International Tables Vol C Tables 4.2.6.8 and 6.1.1.4'
    'Co' 'Co' 0.3494 0.9721
                         'International Tables Vol C Tables 4.2.6.8 and 6.1.1.4'
_computing_data_collection     'APEX2 (Bruker, 2007)'
_computing_cell_refinement     'SAINT (Bruker, 2007)'
_computing_data_reduction     'SAINT (Bruker, 2007)'
_computing_structure_solution     'SHELXTL (Sheldrick, 2008)'
_computing_structure_refinement     'SHELXL97 (Sheldrick, 2008)'
_computing_molecular_graphics     'DIAMOND (Brandenburg & Putz, 2010)'
_computing_publication_material     'publCIF (Westrip, 2010)'
loop_
    _atom_site_type_symbol
    _atom_site_label
    _atom_site_fract_x
    _atom_site_fract_y
    _atom_site_fract_z
    _atom_site_U_iso_or_equiv
    _atom_site_adp_type
    _atom_site_calc_flag
    _atom_site_refinement_flags
    _atom_site_occupancy
    _atom_site_symmetry_multiplicity
    _atom_site_disorder_assembly
    _atom_site_disorder_group
    Co Co1 0.09689(3) 0.387117(14) 0.083088(13) 0.00826(9) Uani d . 1 1 . .
    Na Na1 0.39217(9) 0.53940(5) 0.21505(4) 0.0178(2) Uani d . 1 1 . .
    C C1 0.1871(2) 0.38312(11) -0.04223(10) 0.0104(4) Uani d . 1 1 . .
    C C2 0.0531(2) 0.33752(11) -0.04526(9) 0.0100(4) Uani d . 1 1 . .
    H H2 0.0712 0.2749 -0.0414 0.012 Uiso calc R 1 1 . .
    C C3 -0.1234(2) 0.29948(11) 0.03843(10) 0.0120(5) Uani d . 1 1 . .
    H H3A -0.0830 0.2418 0.0400 0.014 Uiso calc R 1 1 . .
    H H3B -0.2034 0.2975 0.0099 0.014 Uiso calc R 1 1 . .
    C C4 -0.1601(2) 0.32957(12) 0.10675(10) 0.0130(5) Uani d . 1 1 . .
    H H4A -0.2192 0.3801 0.1038 0.016 Uiso calc R 1 1 . .
    H H4B -0.2088 0.2838 0.1302 0.016 Uiso calc R 1 1 . .
    C C5 0.0280(2) 0.28136(11) 0.18052(10) 0.0111(4) Uani d . 1 1 . .
    H H5 -0.0412 0.2455 0.2027 0.013 Uiso calc R 1 1 . .
    C C6 0.1054(2) 0.22824(12) 0.13122(10) 0.0118(4) Uani d . 1 1 . .
    C C7 0.1248(2) 0.31881(11) 0.23126(10) 0.0123(5) Uani d . 1 1 . .
    H H7A 0.0714 0.3483 0.2653 0.015 Uiso calc R 1 1 . .
    H H7B 0.1714 0.2707 0.2529 0.015 Uiso calc R 1 1 . .
    C C8 0.2302(2) 0.38128(11) 0.20641(10) 0.0124(5) Uani d . 1 1 . .
    C C9 0.0287(2) 0.55445(11) 0.13005(10) 0.0106(4) Uani d . 1 1 . .
    C C10 0.0175(2) 0.64820(11) 0.11074(10) 0.0111(4) Uani d . 1 1 . .
    H H10A 0.1083 0.6729 0.1082 0.013 Uiso calc R 1 1 . .
    H H10B -0.0317 0.6792 0.1455 0.013 Uiso calc R 1 1 . .
    N N1 -0.02558(17) 0.36314(9) 0.01328(8) 0.0087(4) Uani d . 1 1 . .
    H H1N -0.065(2) 0.4093(12) 0.0043(10) 0.010 Uiso d . 1 1 . .
    N N2 -0.03629(17) 0.35219(10) 0.14370(8) 0.0102(4) Uani d . 1 1 . .
    H H2N -0.057(2) 0.3904(12) 0.1691(11) 0.012 Uiso d . 1 1 . .
    O O1 0.22354(14) 0.41008(8) 0.01494(6) 0.0105(3) Uani d . 1 1 . .
    O O2 0.25654(16) 0.39053(8) -0.09163(7) 0.0163(3) Uani d . 1 1 . .
    O O3 0.15026(14) 0.27071(7) 0.08149(6) 0.0113(3) Uani d . 1 1 . .
    O O4 0.12621(15) 0.15144(8) 0.14003(7) 0.0158(3) Uani d . 1 1 . .
    O O5 0.22710(14) 0.41130(8) 0.14795(7) 0.0119(3) Uani d . 1 1 . .
    O O6 0.31703(15) 0.40383(8) 0.24573(7) 0.0184(4) Uani d . 1 1 . .
    O O7 0.04285(14) 0.50388(7) 0.08043(6) 0.0107(3) Uani d . 1 1 . .
    O O8 0.02390(15) 0.53288(8) 0.18835(7) 0.0156(3) Uani d . 1 1 . .
    O O9 0.56412(18) 0.49111(10) 0.15130(8) 0.0245(4) Uani d . 1 1 . .
    H H91 0.537(3) 0.4471(15) 0.1319(11) 0.037 Uiso d D 1 1 . .
    H H92 0.605(3) 0.5215(16) 0.1272(14) 0.037 Uiso d . 1 1 . .
    O O10 0.22692(18) 0.62299(10) 0.26905(8) 0.0214(4) Uani d . 1 1 . .
    H H101 0.162(3) 0.5949(15) 0.2558(12) 0.032 Uiso d . 1 1 . .
    H H102 0.229(3) 0.6165(15) 0.3088(13) 0.032 Uiso d . 1 1 . .
    O O11 0.49078(18) 0.36011(9) 0.06961(9) 0.0253(4) Uani d . 1 1 . .
    H H111 0.415(3) 0.3726(17) 0.0657(14) 0.038 Uiso d . 1 1 . .
    H H112 0.539(3) 0.3836(15) 0.0329(11) 0.038 Uiso d D 1 1 . .
    O O12 0.33610(19) 0.57331(10) 0.01853(8) 0.0241(4) Uani d . 1 1 . .
    H H121 0.320(3) 0.5253(16) 0.0228(13) 0.036 Uiso d . 1 1 . .
    H H122 0.348(3) 0.5872(17) 0.0539(14) 0.036 Uiso d . 1 1 . .
loop_
    _atom_site_aniso_label
    _atom_site_aniso_U_11
    _atom_site_aniso_U_22
    _atom_site_aniso_U_33
    _atom_site_aniso_U_12
    _atom_site_aniso_U_13
    _atom_site_aniso_U_23
    Co1 0.00957(17) 0.00764(12) 0.00757(14) 0.00002(11) -0.00016(12) 0.00084(11)
    Na1 0.0234(5) 0.0147(4) 0.0153(4) 0.0012(4) 0.0001(4) 0.0032(3)
    C1 0.0113(12) 0.0080(8) 0.0119(10) 0.0028(8) -0.0009(9) 0.0029(8)
    C2 0.0141(12) 0.0078(8) 0.0082(10) 0.0000(8) 0.0013(9) -0.0007(8)
    C3 0.0110(12) 0.0123(8) 0.0126(11) -0.0031(8) -0.0009(9) 0.0017(8)
    C4 0.0081(12) 0.0163(9) 0.0145(11) -0.0004(9) -0.0002(9) 0.0017(8)
    C5 0.0118(12) 0.0109(8) 0.0105(10) 0.0002(8) -0.0009(9) 0.0036(8)
    C6 0.0103(12) 0.0137(9) 0.0114(10) -0.0008(9) -0.0040(9) 0.0008(8)
    C7 0.0142(13) 0.0125(9) 0.0103(10) 0.0026(9) -0.0011(9) -0.0008(8)
    C8 0.0142(13) 0.0097(8) 0.0134(11) 0.0043(8) -0.0005(10) 0.0002(8)
    C9 0.0048(12) 0.0128(9) 0.0143(11) -0.0016(8) -0.0008(9) 0.0000(8)
    C10 0.0135(13) 0.0106(9) 0.0092(10) -0.0004(8) 0.0006(9) -0.0007(8)
    N1 0.0099(10) 0.0072(7) 0.0089(9) 0.0014(7) -0.0001(7) 0.0011(7)
    N2 0.0103(10) 0.0099(7) 0.0104(9) 0.0017(7) -0.0001(8) -0.0010(7)
    O1 0.0091(8) 0.0117(6) 0.0107(7) -0.0014(6) 0.0005(6) 0.0008(6)
    O2 0.0159(9) 0.0223(7) 0.0107(8) -0.0029(6) 0.0031(7) -0.0004(6)
    O3 0.0126(8) 0.0099(6) 0.0114(7) 0.0018(6) 0.0007(6) 0.0014(6)
    O4 0.0241(10) 0.0095(6) 0.0138(8) 0.0018(6) -0.0011(7) 0.0015(6)
    O5 0.0116(9) 0.0137(6) 0.0103(7) -0.0014(6) -0.0021(6) 0.0013(6)
    O6 0.0203(9) 0.0198(7) 0.0153(8) -0.0051(6) -0.0078(7) 0.0024(6)
    O7 0.0138(8) 0.0086(6) 0.0097(7) 0.0011(6) -0.0005(6) 0.0008(6)
    O8 0.0229(10) 0.0156(6) 0.0083(7) 0.0033(6) 0.0017(7) 0.0016(6)
    O9 0.0310(12) 0.0211(8) 0.0214(9) -0.0064(7) 0.0051(8) -0.0005(7)
    O10 0.0232(10) 0.0246(8) 0.0163(8) -0.0030(7) -0.0002(8) 0.0023(7)
    O11 0.0174(10) 0.0180(7) 0.0405(11) 0.0026(7) 0.0020(9) -0.0021(7)
    O12 0.0380(12) 0.0140(7) 0.0202(9) -0.0057(7) -0.0033(9) 0.0003(7)
_geom_special_details
;
All e.s.d.'s (except the e.s.d. in the dihedral angle between two l.s. planes)
are estimated using the full covariance matrix. The cell e.s.d.'s are taken
into account individually in the estimation of e.s.d.'s in distances, angles
and torsion angles; correlations between e.s.d.'s in cell parameters are only
used when they are defined by crystal symmetry. An approximate (isotropic)
treatment of cell e.s.d.'s is used for estimating e.s.d.'s involving l.s.
planes.
;
loop_
    _geom_bond_atom_site_label_1
    _geom_bond_atom_site_label_2
    _geom_bond_site_symmetry_2
    _geom_bond_distance
    _geom_bond_publ_flag
    Co1 O5 . 1.8957(14) ?
    Co1 O3 . 1.8987(12) ?
    Co1 N2 . 1.8990(17) ?
    Co1 O7 . 1.9064(12) ?
    Co1 O1 . 1.9155(13) ?
    Co1 N1 . 1.9161(17) ?
    Na1 O9 . 2.2866(19) ?
    Na1 O4 8_665 2.3336(15) ?
    Na1 O6 . 2.3363(15) ?
    Na1 O8 6_656 2.3728(16) ?
    Na1 O10 . 2.3800(19) ?
    Na1 O5 . 2.9368(15) ?
    Na1 H101 . 2.60(3) ?
    C1 O2 . 1.229(2) ?
    C1 O1 . 1.292(2) ?
    C1 C2 . 1.522(3) ?
    C2 N1 . 1.485(2) ?
    C2 C10 5_565 1.527(3) ?
    C2 H2 . 1.0000 ?
    C3 N1 . 1.489(2) ?
    C3 C4 . 1.515(3) ?
    C3 H3A . 0.9900 ?
    C3 H3B . 0.9900 ?
    C4 N2 . 1.494(3) ?
    C4 H4A . 0.9900 ?
    C4 H4B . 0.9900 ?
    C5 N2 . 1.486(2) ?
    C5 C6 . 1.517(3) ?
    C5 C7 . 1.534(3) ?
    C5 H5 . 1.0000 ?
    C6 O4 . 1.233(2) ?
    C6 O3 . 1.293(2) ?
    C7 C8 . 1.526(3) ?
    C7 H7A . 0.9900 ?
    C7 H7B . 0.9900 ?
    C8 O6 . 1.234(2) ?
    C8 O5 . 1.281(2) ?
    C9 O8 . 1.236(2) ?
    C9 O7 . 1.292(2) ?
    C9 C10 . 1.523(2) ?
    C10 C2 5_565 1.527(3) ?
    C10 H10A . 0.9900 ?
    C10 H10B . 0.9900 ?
    N1 H1N . 0.84(2) ?
    N2 H2N . 0.82(2) ?
    O4 Na1 8_655 2.3336(15) ?
    O8 Na1 6_556 2.3728(16) ?
    O9 H91 . 0.84(2) ?
    O9 H92 . 0.80(3) ?
    O10 H101 . 0.83(2) ?
    O10 H102 . 0.82(3) ?
    O11 H111 . 0.79(3) ?
    O11 H112 . 0.96(3) ?
    O12 H121 . 0.77(3) ?
    O12 H122 . 0.76(3) ?
loop_
    _geom_angle_atom_site_label_1
    _geom_angle_atom_site_label_2
    _geom_angle_atom_site_label_3
    _geom_angle_site_symmetry_1
    _geom_angle_site_symmetry_3
    _geom_angle
    _geom_angle_publ_flag
    O5 Co1 O3 . . 90.55(6) ?
    O5 Co1 N2 . . 95.02(7) ?
    O3 Co1 N2 . . 86.16(6) ?
    O5 Co1 O7 . . 91.37(6) ?
    O3 Co1 O7 . . 177.39(6) ?
    N2 Co1 O7 . . 95.43(6) ?
    O5 Co1 O1 . . 90.70(6) ?
    O3 Co1 O1 . . 88.91(6) ?
    N2 Co1 O1 . . 172.47(6) ?
    O7 Co1 O1 . . 89.30(5) ?
    O5 Co1 N1 . . 176.22(7) ?
    O3 Co1 N1 . . 88.84(6) ?
    N2 Co1 N1 . . 88.66(7) ?
    O7 Co1 N1 . . 89.12(6) ?
    O1 Co1 N1 . . 85.56(7) ?
    O9 Na1 O4 . 8_665 86.29(6) ?
    O9 Na1 O6 . . 95.44(6) ?
    O4 Na1 O6 8_665 . 146.32(6) ?
    O9 Na1 O8 . 6_656 92.19(6) ?
    O4 Na1 O8 8_665 6_656 128.32(6) ?
    O6 Na1 O8 . 6_656 85.30(5) ?
    O9 Na1 O10 . . 165.64(6) ?
    O4 Na1 O10 8_665 . 80.52(6) ?
    O6 Na1 O10 . . 98.69(6) ?
    O8 Na1 O10 6_656 . 91.54(6) ?
    O9 Na1 O5 . . 86.23(5) ?
    O4 Na1 O5 8_665 . 99.39(5) ?
    O6 Na1 O5 . . 47.42(5) ?
    O8 Na1 O5 6_656 . 132.10(5) ?
    O10 Na1 O5 . . 101.46(6) ?
    O9 Na1 H101 . . 163.8(6) ?
    O4 Na1 H101 8_665 . 83.6(5) ?
    O6 Na1 H101 . . 86.1(5) ?
    O8 Na1 H101 6_656 . 104.0(6) ?
    O10 Na1 H101 . . 18.5(5) ?
    O5 Na1 H101 . . 83.0(6) ?
    O2 C1 O1 . . 123.23(19) ?
    O2 C1 C2 . . 120.69(18) ?
    O1 C1 C2 . . 116.04(17) ?
    N1 C2 C1 . . 108.02(15) ?
    N1 C2 C10 . 5_565 114.61(16) ?
    C1 C2 C10 . 5_565 112.07(16) ?
    N1 C2 H2 . . 107.3 ?
    C1 C2 H2 . . 107.3 ?
    C10 C2 H2 5_565 . 107.3 ?
    N1 C3 C4 . . 105.57(15) ?
    N1 C3 H3A . . 110.6 ?
    C4 C3 H3A . . 110.6 ?
    N1 C3 H3B . . 110.6 ?
    C4 C3 H3B . . 110.6 ?
    H3A C3 H3B . . 108.8 ?
    N2 C4 C3 . . 109.59(17) ?
    N2 C4 H4A . . 109.8 ?
    C3 C4 H4A . . 109.8 ?
    N2 C4 H4B . . 109.8 ?
    C3 C4 H4B . . 109.8 ?
    H4A C4 H4B . . 108.2 ?
    N2 C5 C6 . . 107.20(16) ?
    N2 C5 C7 . . 109.25(15) ?
    C6 C5 C7 . . 109.43(17) ?
    N2 C5 H5 . . 110.3 ?
    C6 C5 H5 . . 110.3 ?
    C7 C5 H5 . . 110.3 ?
    O4 C6 O3 . . 123.80(19) ?
    O4 C6 C5 . . 121.60(18) ?
    O3 C6 C5 . . 114.56(15) ?
    C8 C7 C5 . . 117.30(17) ?
    C8 C7 H7A . . 108.0 ?
    C5 C7 H7A . . 108.0 ?
    C8 C7 H7B . . 108.0 ?
    C5 C7 H7B . . 108.0 ?
    H7A C7 H7B . . 107.2 ?
    O6 C8 O5 . . 121.08(19) ?
    O6 C8 C7 . . 117.10(18) ?
    O5 C8 C7 . . 121.79(18) ?
    O8 C9 O7 . . 126.13(17) ?
    O8 C9 C10 . . 120.57(17) ?
    O7 C9 C10 . . 113.31(16) ?
    C9 C10 C2 . 5_565 113.63(15) ?
    C9 C10 H10A . . 108.8 ?
    C2 C10 H10A 5_565 . 108.8 ?
    C9 C10 H10B . . 108.8 ?
    C2 C10 H10B 5_565 . 108.8 ?
    H10A C10 H10B . . 107.7 ?
    C2 N1 C3 . . 116.47(14) ?
    C2 N1 Co1 . . 108.02(12) ?
    C3 N1 Co1 . . 107.29(12) ?
    C2 N1 H1N . . 107.7(15) ?
    C3 N1 H1N . . 109.9(14) ?
    Co1 N1 H1N . . 107.0(14) ?
    C5 N2 C4 . . 115.98(15) ?
    C5 N2 Co1 . . 103.81(12) ?
    C4 N2 Co1 . . 108.90(13) ?
    C5 N2 H2N . . 109.7(15) ?
    C4 N2 H2N . . 106.2(16) ?
    Co1 N2 H2N . . 112.4(15) ?
    C1 O1 Co1 . . 113.93(13) ?
    C6 O3 Co1 . . 112.44(12) ?
    C6 O4 Na1 . 8_655 144.52(14) ?
    C8 O5 Co1 . . 126.31(13) ?
    C8 O5 Na1 . . 78.66(11) ?
    Co1 O5 Na1 . . 148.08(6) ?
    C8 O6 Na1 . . 108.23(12) ?
    C9 O7 Co1 . . 126.58(12) ?
    C9 O8 Na1 . 6_556 143.85(14) ?
    Na1 O9 H91 . . 107.0(17) ?
    Na1 O9 H92 . . 122.9(19) ?
    H91 O9 H92 . . 111(2) ?
    Na1 O10 H101 . . 95.7(18) ?
    Na1 O10 H102 . . 112.1(18) ?
    H101 O10 H102 . . 106(3) ?
    H111 O11 H112 . . 108(3) ?
    H121 O12 H122 . . 102(3) ?
loop_
    _geom_torsion_atom_site_label_1
    _geom_torsion_atom_site_label_2
    _geom_torsion_atom_site_label_3
    _geom_torsion_atom_site_label_4
    _geom_torsion_site_symmetry_1
    _geom_torsion_site_symmetry_2
    _geom_torsion_site_symmetry_3
    _geom_torsion_site_symmetry_4
    _geom_torsion
    _geom_torsion_publ_flag
    O2 C1 C2 N1 . . . . -161.41(17) ?
    O1 C1 C2 N1 . . . . 20.9(2) ?
    O2 C1 C2 C10 . . . 5_565 -34.2(2) ?
    O1 C1 C2 C10 . . . 5_565 148.05(16) ?
    N1 C3 C4 N2 . . . . -46.74(19) ?
    N2 C5 C6 O4 . . . . -152.14(19) ?
    C7 C5 C6 O4 . . . . 89.5(2) ?
    N2 C5 C6 O3 . . . . 30.1(2) ?
    C7 C5 C6 O3 . . . . -88.3(2) ?
    N2 C5 C7 C8 . . . . -53.7(2) ?
    C6 C5 C7 C8 . . . . 63.4(2) ?
    C5 C7 C8 O6 . . . . -172.07(17) ?
    C5 C7 C8 O5 . . . . 10.0(3) ?
    O8 C9 C10 C2 . . . 5_565 -146.6(2) ?
    O7 C9 C10 C2 . . . 5_565 33.4(2) ?
    C1 C2 N1 C3 . . . . -150.78(16) ?
    C10 C2 N1 C3 5_565 . . . 83.5(2) ?
    C1 C2 N1 Co1 . . . . -30.05(16) ?
    C10 C2 N1 Co1 5_565 . . . -155.76(12) ?
    C4 C3 N1 C2 . . . . 164.59(16) ?
    C4 C3 N1 Co1 . . . . 43.47(17) ?
    O3 Co1 N1 C2 . . . . -64.06(11) ?
    N2 Co1 N1 C2 . . . . -150.24(12) ?
    O7 Co1 N1 C2 . . . . 114.30(11) ?
    O1 Co1 N1 C2 . . . . 24.94(11) ?
    O3 Co1 N1 C3 . . . . 62.25(12) ?
    N2 Co1 N1 C3 . . . . -23.93(12) ?
    O7 Co1 N1 C3 . . . . -119.39(12) ?
    O1 Co1 N1 C3 . . . . 151.24(12) ?
    C6 C5 N2 C4 . . . . 78.7(2) ?
    C7 C5 N2 C4 . . . . -162.84(17) ?
    C6 C5 N2 Co1 . . . . -40.72(17) ?
    C7 C5 N2 Co1 . . . . 77.76(16) ?
    C3 C4 N2 C5 . . . . -88.7(2) ?
    C3 C4 N2 Co1 . . . . 27.91(17) ?
    O5 Co1 N2 C5 . . . . -57.29(12) ?
    O3 Co1 N2 C5 . . . . 32.93(12) ?
    O7 Co1 N2 C5 . . . . -149.15(12) ?
    N1 Co1 N2 C5 . . . . 121.86(12) ?
    O5 Co1 N2 C4 . . . . 178.59(11) ?
    O3 Co1 N2 C4 . . . . -91.20(12) ?
    O7 Co1 N2 C4 . . . . 86.72(12) ?
    O2 C1 O1 Co1 . . . . -178.47(14) ?
    C2 C1 O1 Co1 . . . . -0.80(19) ?
    O5 Co1 O1 C1 . . . . 165.23(12) ?
    O3 Co1 O1 C1 . . . . 74.69(13) ?
    O7 Co1 O1 C1 . . . . -103.41(13) ?
    N1 Co1 O1 C1 . . . . -14.24(13) ?
    O4 C6 O3 Co1 . . . . 179.19(16) ?
    C5 C6 O3 Co1 . . . . -3.1(2) ?
    O5 Co1 O3 C6 . . . . 76.97(13) ?
    N2 Co1 O3 C6 . . . . -18.03(14) ?
    O1 Co1 O3 C6 . . . . 167.66(13) ?
    N1 Co1 O3 C6 . . . . -106.76(14) ?
    O3 C6 O4 Na1 . . . 8_655 169.60(14) ?
    C5 C6 O4 Na1 . . . 8_655 -7.9(4) ?
    O6 C8 O5 Co1 . . . . -177.17(13) ?
    C7 C8 O5 Co1 . . . . 0.7(3) ?
    O6 C8 O5 Na1 . . . . -19.22(17) ?
    C7 C8 O5 Na1 . . . . 158.64(18) ?
    O3 Co1 O5 C8 . . . . -64.38(16) ?
    N2 Co1 O5 C8 . . . . 21.81(16) ?
    O7 Co1 O5 C8 . . . . 117.39(15) ?
    O1 Co1 O5 C8 . . . . -153.29(15) ?
    O3 Co1 O5 Na1 . . . . 159.72(13) ?
    N2 Co1 O5 Na1 . . . . -114.09(13) ?
    O7 Co1 O5 Na1 . . . . -18.51(13) ?
    O1 Co1 O5 Na1 . . . . 70.80(13) ?
    O9 Na1 O5 C8 . . . . 112.60(12) ?
    O4 Na1 O5 C8 8_665 . . . -161.79(12) ?
    O6 Na1 O5 C8 . . . . 11.67(11) ?
    O8 Na1 O5 C8 6_656 . . . 23.07(14) ?
    O10 Na1 O5 C8 . . . . -79.65(12) ?
    O9 Na1 O5 Co1 . . . . -102.28(13) ?
    O4 Na1 O5 Co1 8_665 . . . -16.67(14) ?
    O6 Na1 O5 Co1 . . . . 156.79(15) ?
    O8 Na1 O5 Co1 6_656 . . . 168.18(11) ?
    O10 Na1 O5 Co1 . . . . 65.47(14) ?
    O5 C8 O6 Na1 . . . . 25.3(2) ?
    C7 C8 O6 Na1 . . . . -152.67(13) ?
    O9 Na1 O6 C8 . . . . -92.30(14) ?
    O4 Na1 O6 C8 8_665 . . . -0.8(2) ?
    O8 Na1 O6 C8 6_656 . . . 175.94(14) ?
    O10 Na1 O6 C8 . . . . 85.10(14) ?
    O5 Na1 O6 C8 . . . . -12.52(12) ?
    O8 C9 O7 Co1 . . . . -14.0(3) ?
    C10 C9 O7 Co1 . . . . 165.99(13) ?
    O5 Co1 O7 C9 . . . . -40.90(16) ?
    N2 Co1 O7 C9 . . . . 54.28(17) ?
    O1 Co1 O7 C9 . . . . -131.58(16) ?
    N1 Co1 O7 C9 . . . . 142.85(17) ?
    O7 C9 O8 Na1 . . . 6_556 -123.2(2) ?
    C10 C9 O8 Na1 . . . 6_556 56.8(3) ?
loop_
    _geom_hbond_atom_site_label_D
    _geom_hbond_atom_site_label_H
    _geom_hbond_atom_site_label_A
    _geom_hbond_site_symmetry_A
    _geom_hbond_distance_DH
    _geom_hbond_distance_HA
    _geom_hbond_distance_DA
    _geom_hbond_angle_DHA
    N1 H1N O7 5_565 0.84(2) 2.21(2) 2.830(2) 130.6(18)
    N2 H2N O6 6_556 0.82(2) 2.16(2) 2.809(2) 137.0(18)
    O9 H91 O11 . 0.84(2) 1.92(2) 2.741(2) 166(2)
    O9 H92 O2 5_665 0.80(3) 2.08(3) 2.853(2) 162(3)
    O10 H101 O8 . 0.83(2) 2.18(3) 2.972(2) 160(2)
    O10 H102 O2 2_565 0.82(3) 2.04(3) 2.853(2) 175(3)
    O11 H111 O1 . 0.79(3) 2.26(3) 3.004(2) 158(3)
    O11 H112 O12 5_665 0.96(3) 1.77(3) 2.706(3) 164(2)
    O12 H121 O1 . 0.77(3) 2.05(3) 2.793(2) 161(3)
    O12 H122 O4 8_665 0.76(3) 2.04(3) 2.788(2) 167(3)
data_global
_journal_date_recd_electronic     2011-08-29
_journal_date_accepted     2011-09-29
_journal_name_full     'Acta Crystallographica, Section E'
_journal_year     2011
_journal_volume     67
_journal_issue     11
_journal_page_first     m1547
_journal_page_last     m1548
_journal_paper_category     QM
_journal_coeditor_code     LH5329
_publ_contact_author_name     'Olena K. Trunova'
_publ_contact_author_address
;
Institute of General and Inorganic Chemistry, NAS Ukraine
Kyiv
prosp. Palladina 32/34
03680
Ukraine
;
_publ_contact_author_email     trunova@ionc.kiev.ua
_publ_contact_author_fax     '+380444243070'
_publ_contact_author_phone     '+380444243011'
_publ_section_title
;\
Poly[[diaqua[\m~5~-(<i>R</i>,<i>S</i>)-2-({2-[(1,2-\
dicarboxylatoethyl)amino]ethyl}amino)butanedioate]cobaltate(III)sodium]
dihydrate]
;
loop_
    _publ_author_name
    _publ_author_footnote
    _publ_author_address
    'Trunova, Olena K.' .
;
Institute of General and Inorganic Chemistry, NAS Ukraine
Kyiv
prosp. Palladina 32/34
03680
Ukraine
;
    'Dudko, Anatolij V.' .
;
Institute of General and Inorganic Chemistry, NAS Ukraine
Kyiv
prosp. Palladina 32/34
03680
Ukraine
;
    'Makotryk, Tamara O.' .
;
Institute of General and Inorganic Chemistry, NAS Ukraine
Kyiv
prosp. Palladina 32/34
03680
Ukraine
;
    'Osadcha, Olena V.' .
;
Institute of General and Inorganic Chemistry, NAS Ukraine
Kyiv
prosp. Palladina 32/34
03680
Ukraine
;
    'Pekhnyo, Vasily I.' .
;
Institute of General and Inorganic Chemistry, NAS Ukraine
Kyiv
prosp. Palladina 32/34
03680
Ukraine
;
    'Shovkova, Ganna V.' .
;
Institute of General and Inorganic Chemistry, NAS Ukraine
Kyiv
prosp. Palladina 32/34
03680
Ukraine
;
