# Supplementary material for: Poly[[diaqua[μ5-(R,S)-2-({2-[(1,2-di­carboxyl­atoeth­yl)amino]­eth­yl}amino)­butane­dioato]cobaltate(III)sodium] di­hydrate]
Source: Acta Crystallogr Sect E Struct Rep Online. 2011 Oct 22;67(Pt 11):m1547–8. doi: 10.1107/S160053681104013X (PMC3246970; doi:10.1107/S160053681104013X)
Supplement: Supplementary file 2 [file e-67-m1547-Isup2.hkl]

#
# h,k,l, Fc-squared, Fo-squared, sigma(Fo-squared) and status flag
#
data_I
_shelx_title ' cuco in Pbca'
_shelx_refln_list_code          4
_shelx_F_calc_maximum      429.63
_exptl_crystal_F_000      1824.00
_reflns_d_resolution_high  0.8069
 
loop_
 _symmetry_equiv_pos_as_xyz
 'x, y, z'
 '-x+1/2, -y, z+1/2'
 '-x, y+1/2, -z+1/2'
 'x+1/2, -y+1/2, -z'
 '-x, -y, -z'
 'x-1/2, y, -z-1/2'
 'x, -y-1/2, z-1/2'
 '-x-1/2, y-1/2, z'
 
_cell_length_a    10.0207
_cell_length_b    15.6475
_cell_length_c    20.3837
_cell_angle_alpha  90.000
_cell_angle_beta   90.000
_cell_angle_gamma  90.000
 
_shelx_F_squared_multiplier     1.000
 
loop_
 _refln_index_h
 _refln_index_k
 _refln_index_l
 _refln_F_squared_calc
 _refln_F_squared_meas
 _refln_F_squared_sigma
 _refln_observed_status
   4   0   0       62.48      277.19     53.35 o
   6   0   0     8290.89     7724.34    256.32 o
   8   0   0     8512.98     8160.43    313.15 o
  10   0   0     2622.58     2828.78    219.20 o
   2   1   0    59681.84    63550.66    418.69 o
   4   1   0     1228.40     1340.03     60.79 o
   6   1   0    14649.96    14320.38    271.40 o
   8   1   0    12278.79    12354.28    269.08 o
  10   1   0      134.83      149.06     60.27 o
   2   2   0      393.65      398.27     22.10 o
   4   2   0     8049.38     9163.77    113.38 o
   6   2   0     5219.17     5197.56    152.53 o
   8   2   0     1167.14     1248.76     97.55 o
  10   2   0      323.93      384.57     93.94 o
   2   3   0    22877.89    23472.55    154.00 o
   4   3   0       36.07       32.67     13.55 o
   6   3   0     9818.16     9786.55    207.78 o
   8   3   0    33973.97    33421.44    444.78 o
  10   3   0      588.60      640.09    101.48 o
  12   3   0       53.77      185.57    114.82 o
   0   4   0   184578.50   183543.77    891.10 o
   2   4   0    24940.18    27740.52    264.93 o
   4   4   0     7838.87     8598.87    107.65 o
   6   4   0     8038.20     7708.57    161.10 o
   8   4   0     2416.08     2397.33    187.89 o
  10   4   0     5931.64     6138.88    323.59 o
  12   4   0     2202.80     2211.76    236.60 o
   2   5   0     3252.50     3184.04     73.48 o
   4   5   0     3275.91     3435.52     78.28 o
   6   5   0      813.83      781.80     67.35 o
   8   5   0     1738.11     1604.02    165.85 o
  10   5   0      798.79      865.22    154.25 o
   0   6   0     3129.97     2948.77     92.26 o
   2   6   0    73958.89    77587.07    569.34 o
   4   6   0      394.84      377.03     35.95 o
   6   6   0     4263.78     4325.60    140.45 o
   8   6   0       55.10       67.27     71.91 o
  10   6   0     2840.94     2894.89    241.24 o
   2   7   0    12617.52    12666.55    224.50 o
   4   7   0     1642.85     1533.80     69.29 o
   6   7   0       10.08       47.85     49.87 o
   8   7   0     2485.12     2468.08    202.97 o
  10   7   0       45.02        2.32     71.91 o
   0   8   0    68449.20    66793.41    619.34 o
   2   8   0     4309.82     4462.56    109.42 o
   4   8   0     2041.11     2204.97     82.42 o
   6   8   0     9809.91     9793.11    229.20 o
   8   8   0        2.48       -5.80     68.43 o
  10   8   0     2375.07     2551.58    235.44 o
   2   9   0     2766.46     2849.23     95.15 o
   4   9   0       32.63       56.84     32.09 o
   6   9   0    16032.67    16237.86    508.00 o
   8   9   0     2288.59     2196.68    205.29 o
  10   9   0     3801.53     3607.01    280.67 o
   0  10   0     6691.63     6399.50    175.90 o
   2  10   0    16929.78    17747.86    206.03 o
   4  10   0      523.98      500.35     54.01 o
   6  10   0    13379.22    13269.18    588.02 o
   8  10   0      626.73      816.51    154.25 o
  10  10   0      837.89      923.21    175.13 o
   2  11   0     6709.03     6491.74    134.75 o
   4  11   0     9304.26     9166.87    187.12 o
   6  11   0      460.44      513.53     80.91 o
   8  11   0     4802.28     5177.39    317.79 o
  10  11   0      395.12      444.21    153.10 o
   0  12   0     5660.12     5201.74    179.13 o
   2  12   0     2089.85     1889.37     82.24 o
   4  12   0      981.96      884.31     74.00 o
   6  12   0     2668.35     2757.77    153.95 o
   8  12   0     3422.75     3712.55    280.67 o
   2  13   0      631.15      587.76     57.66 o
   4  13   0     2041.17     1946.44    104.62 o
   6  13   0      774.57      974.03    111.07 o
   8  13   0      858.65      968.44    183.25 o
   0  14   0     3804.10     4015.81    181.51 o
   2  14   0     3417.75     3109.20    111.64 o
   4  14   0     8441.06     8040.61    175.83 o
   6  14   0    10384.19    10380.82    575.85 o
   8  14   0      313.54      360.70    141.50 o
   2  15   0     4096.85     3916.27    129.29 o
   4  15   0     4184.93     4270.96    137.32 o
   6  15   0     1479.98     1615.03    144.36 o
   0  16   0      528.32      479.90     91.22 o
   2  16   0        0.81        8.18     38.69 o
   4  16   0      196.95      274.92     58.53 o
   6  16   0      552.34      689.19     92.48 o
   2  17   0     3748.17     3963.49    142.71 o
   4  17   0     3363.54     3519.54    138.18 o
   0  18   0     7110.85     6671.11    263.94 o
   2  18   0      233.71      314.41     64.94 o
   4  18   0     3775.32     3731.48    147.96 o
   2  19   0     5579.51     5706.01    182.38 o
   1   1   1    49463.48    50614.84    280.87 o
   2   1   1     1197.24     1162.58     22.18 o
   3   1   1     2773.44     2932.07     35.57 o
   4   1   1     7964.30     8622.73    205.03 o
   5   1   1       62.67       54.68     14.64 o
   6   1   1     8850.95     8514.48    134.64 o
   7   1   1     4804.89     4696.21    111.12 o
   8   1   1     1089.13     1064.35     65.77 o
   9   1   1     1837.60     2004.11     88.96 o
  10   1   1     1441.35     1245.80     81.01 o
  11   1   1       45.72       78.77     61.82 o
  12   1   1      170.94      212.25    113.66 o
   0   2   1    17146.19    17839.05    191.37 o
   1   2   1    25665.81    27422.78    122.33 o
   2   2   1       78.13       63.21      9.26 o
   3   2   1     2277.87     2588.40     32.44 o
   4   2   1     1570.98     1660.16     29.40 o
   5   2   1     9191.41     9863.00    153.43 o
   6   2   1      222.26      206.24     24.19 o
   7   2   1    20514.66    19982.30    224.07 o
   8   2   1      654.43      721.44     70.31 o
   9   2   1     7522.56     7288.46    161.38 o
  10   2   1      849.63      876.21     71.36 o
  11   2   1        8.72       -2.01     42.11 o
  12   2   1      322.45      400.13    135.70 o
   1   3   1    31733.28    32074.40    169.58 o
   2   3   1        4.74       14.30     10.01 o
   3   3   1     6487.76     6529.78     58.97 o
   4   3   1     2638.91     2682.35     38.23 o
   5   3   1     3623.72     3482.34     62.20 o
   6   3   1     5786.17     5780.38     88.35 o
   7   3   1     1008.11     1016.86     59.09 o
   8   3   1     9594.10     9473.21    170.52 o
   9   3   1        9.17        5.75     30.30 o
  10   3   1      227.59      291.20     59.69 o
  11   3   1      497.91      541.05     77.65 o
  12   3   1       62.95       59.15     93.94 o
   0   4   1    10322.19    10715.81     98.54 o
   1   4   1     9126.48    10003.00     79.08 o
   2   4   1     8599.17     9686.75     99.24 o
   3   4   1     2039.98     2353.47     41.71 o
   4   4   1      145.72      157.17     15.92 o
   5   4   1      235.26      204.64     16.87 o
   6   4   1     1621.15     1676.11     58.68 o
   7   4   1     7545.00     7191.52    202.52 o
   8   4   1     1141.17     1085.66     97.88 o
   9   4   1      202.03      218.69     65.01 o
  10   4   1      309.20      297.07     86.41 o
  11   4   1      382.80      477.27     92.95 o
  12   4   1      301.97      382.74    133.38 o
   1   5   1     1801.67     1569.85     37.80 o
   2   5   1      568.54      444.78     23.77 o
   3   5   1     1264.92     1181.65     35.15 o
   4   5   1       61.77       67.23     15.27 o
   5   5   1     9070.03     8846.55     86.65 o
   6   5   1     2281.16     2327.79     71.11 o
   7   5   1    11269.85    11348.94    270.82 o
   8   5   1    14319.59    14519.55    310.18 o
   9   5   1     7341.53     7175.66    357.22 o
  10   5   1      498.97      564.86     92.24 o
  11   5   1     3732.88     4005.17    202.62 o
   0   6   1    18324.68    17934.62    247.04 o
   1   6   1    32203.30    32755.40    227.36 o
   2   6   1    14204.08    14102.28    165.98 o
   3   6   1     5914.78     5826.78     76.61 o
   4   6   1     2873.49     2553.91     53.48 o
   5   6   1      853.98      887.21     36.19 o
   6   6   1     2333.66     2280.86     84.87 o
   7   6   1    11453.50    11628.71    363.60 o
   8   6   1       90.68      142.56     57.13 o
   9   6   1     3659.15     3658.93    176.66 o
  10   6   1     3803.30     4263.24    201.28 o
  11   6   1      608.81      616.45    105.33 o
   1   7   1     2355.28     2605.57     51.34 o
   2   7   1      408.40      363.58     26.41 o
   3   7   1     1327.07     1600.20     46.50 o
   4   7   1      227.42      198.99     23.24 o
   5   7   1      197.80      195.91     23.87 o
   6   7   1        0.22        3.43     25.87 o
   7   7   1      112.57      136.06     41.65 o
   8   7   1     2850.04     2827.33    151.69 o
   9   7   1     1315.33     1099.69    114.39 o
  10   7   1      597.51      734.06    104.98 o
  11   7   1      701.01      840.65    118.70 o
   0   8   1    38431.25    39988.56    455.03 o
   1   8   1    23533.68    24063.31    158.29 o
   2   8   1      290.58      301.93     27.36 o
   3   8   1     1438.33     1374.08     58.87 o
   4   8   1     1328.33     1229.25     46.35 o
   5   8   1     2443.33     2534.09     63.40 o
   6   8   1      101.91      154.26     36.69 o
   7   8   1     1097.97     1145.06     67.87 o
   8   8   1      683.70      777.13     96.36 o
   9   8   1      277.11      271.66     79.06 o
  10   8   1     1193.75     1326.49    174.55 o
  11   8   1      423.95      485.58    103.33 o
   1   9   1    11487.65    11096.78    122.99 o
   2   9   1    15419.78    15320.53    136.62 o
   3   9   1     8019.43     8097.01    110.25 o
   4   9   1     3084.59     3058.39     71.74 o
   5   9   1     6435.69     6401.87    101.44 o
   6   9   1       28.13       36.78     33.40 o
   7   9   1      518.54      567.42     55.65 o
   8   9   1     2367.57     2502.32    152.95 o
   9   9   1     2627.77     3011.64    173.86 o
  10   9   1      179.61      235.47     82.42 o
   0  10   1      469.61      492.65     43.37 o
   1  10   1     6944.39     6987.03     98.36 o
   2  10   1     2845.14     2793.39     65.60 o
   3  10   1     2473.15     2429.73     68.22 o
   4  10   1      228.22      206.25     29.86 o
   5  10   1     4020.51     3918.15     85.91 o
   6  10   1       44.01       51.71     34.79 o
   7  10   1      880.26      947.09     68.67 o
   8  10   1      390.12      464.97     88.02 o
   9  10   1      802.32     1034.73    122.60 o
  10  10   1       17.03       -6.00     61.92 o
   1  11   1       13.08       16.55     18.79 o
   2  11   1     2324.27     2288.95     59.67 o
   3  11   1      601.51      598.92     43.19 o
   4  11   1     2718.50     2658.86     76.01 o
   5  11   1      394.33      394.89     39.52 o
   6  11   1     2083.44     1971.98     91.65 o
   7  11   1      928.13      987.18     73.17 o
   8  11   1     2305.03     2345.40    158.68 o
   9  11   1     1677.69     1707.23    309.67 o
  10  11   1      249.44      255.10    101.48 o
   0  12   1     4088.73     4004.40    112.15 o
   1  12   1     7090.49     6737.43    101.11 o
   2  12   1       92.27       88.64     24.68 o
   3  12   1     1872.33     1860.68     62.87 o
   4  12   1     5188.11     5069.88    105.96 o
   5  12   1     1112.96     1010.05     63.63 o
   6  12   1     1785.99     1861.01     93.80 o
   7  12   1     3157.08     3251.47    150.16 o
   8  12   1       67.13      138.50     72.77 o
   9  12   1      422.86      627.48    114.00 o
   1  13   1     3836.35     3660.95     80.70 o
   2  13   1     1192.11     1119.83     50.75 o
   3  13   1     3489.79     3462.60     79.82 o
   4  13   1      298.82      299.24     36.97 o
   5  13   1     8407.63     8331.06    181.96 o
   6  13   1       74.79       34.00     40.08 o
   7  13   1      151.62       95.90     47.22 o
   8  13   1     1290.08     1366.52    142.15 o
   9  13   1     2388.43     2306.24    175.74 o
   0  14   1      428.42      467.28     55.80 o
   1  14   1       42.96       49.04     26.26 o
   2  14   1     1228.40     1275.11     55.84 o
   3  14   1     2020.50     2075.91     67.65 o
   4  14   1     1171.22     1134.57     58.97 o
   5  14   1      161.54      140.25     48.89 o
   6  14   1      459.49      458.10     64.99 o
   7  14   1      600.94      699.74     75.29 o
   8  14   1      448.58      556.23    109.43 o
   1  15   1      609.04      620.14     45.77 o
   2  15   1      489.51      480.12     42.54 o
   3  15   1      891.57      864.21     51.90 o
   4  15   1        9.88       -0.06     27.27 o
   5  15   1        3.49       16.06     38.22 o
   6  15   1       15.71      -14.71     43.26 o
   7  15   1       77.27      133.55     55.73 o
   0  16   1       73.43       26.12     42.12 o
   1  16   1     5624.74     5290.52    109.21 o
   2  16   1       68.08       65.40     31.13 o
   3  16   1     6459.86     6025.01    117.40 o
   4  16   1     1779.42     1766.78     71.12 o
   5  16   1      110.92       59.81     38.77 o
   6  16   1        5.98        7.51     41.33 o
   1  17   1     2715.13     2628.98     84.36 o
   2  17   1     4763.38     4670.25    108.76 o
   3  17   1     1024.31     1043.36     61.71 o
   4  17   1      675.91      695.93     55.39 o
   5  17   1     2877.99     2967.14    109.81 o
   0  18   1     1009.58     1037.52     91.19 o
   1  18   1       35.81       15.98     34.08 o
   2  18   1      380.69      406.40     48.76 o
   3  18   1      604.69      547.36     53.50 o
   4  18   1     1476.05     1495.61     74.14 o
   1  19   1     2479.24     2529.54     91.05 o
   2  19   1       13.31       53.96     38.19 o
   0   0   2    19703.38    18874.76    191.37 o
   1   0   2    33881.51    33843.27    274.88 o
   2   0   2     5630.30     5709.42     93.36 o
   3   0   2    57169.12    38121.97  19616.99 o
   4   0   2      717.18      756.26     27.55 o
   5   0   2      441.41      377.02     29.85 o
   6   0   2      107.74      120.32     37.97 o
   7   0   2    10233.09    10194.88    225.24 o
   8   0   2      210.07      182.80     53.23 o
   9   0   2       29.43       83.53     48.75 o
  10   0   2       78.40      116.97     57.40 o
  11   0   2     8567.39     8729.89    405.93 o
  12   0   2      672.16      796.79    169.33 o
   1   1   2    40981.69    41557.39    833.32 o
   2   1   2     2337.48     2393.66     39.79 o
   3   1   2    42268.01    44343.16    510.63 o
   4   1   2     3029.60     2729.99    300.90 o
   5   1   2    15025.41    15406.05    302.52 o
   6   1   2     1125.23     1164.29     55.27 o
   7   1   2      377.08      387.24     41.48 o
   8   1   2     1209.97     1129.27     66.72 o
   9   1   2     2895.42     3004.01    105.96 o
  10   1   2     2546.26     2516.75    123.58 o
  11   1   2       20.34        1.55     52.67 o
  12   1   2       17.64       15.19     61.23 o
   0   2   2     5171.82     5089.49     88.73 o
   1   2   2      271.19      261.83     15.34 o
   2   2   2     1668.17     1743.72     33.78 o
   3   2   2        8.21       15.98     10.40 o
   4   2   2     1642.62     1242.47    236.17 o
   5   2   2     3020.95     3269.41     52.65 o
   6   2   2       18.57       16.19     15.81 o
   7   2   2      445.48      479.64     44.93 o
   8   2   2      308.67      276.13     41.73 o
   9   2   2       60.37       37.43     31.07 o
  10   2   2      117.09       73.80     45.56 o
  11   2   2      390.51      385.15     87.93 o
  12   2   2        3.27        2.61     61.43 o
   1   3   2      169.08      163.10     13.64 o
   2   3   2    26235.67    26848.40    203.14 o
   3   3   2    10858.58    11406.85     80.89 o
   4   3   2     5617.66     5809.37     65.72 o
   5   3   2    11754.99    11804.91    123.88 o
   6   3   2     1325.89     1357.72     48.69 o
   7   3   2    10371.40    10289.45    163.12 o
   8   3   2     1091.29     1081.78     66.88 o
   9   3   2     5598.47     5584.52    140.95 o
  10   3   2      191.71      214.99     55.72 o
  11   3   2      577.79      654.27    102.03 o
  12   3   2      898.32      938.29    179.77 o
   0   4   2    27566.67    27779.07    184.91 o
   1   4   2      893.50      932.04     25.83 o
   2   4   2    30786.79    31103.82    145.50 o
   3   4   2    11904.40    11915.43     91.84 o
   4   4   2      235.27      174.01     17.02 o
   5   4   2      224.29      295.01     23.67 o
   6   4   2      979.25      908.25     46.95 o
   7   4   2    15127.54    14284.36    280.94 o
   8   4   2      363.19      418.60     73.14 o
   9   4   2     7032.46     6994.07    229.09 o
  10   4   2     3720.20     3764.68    184.26 o
  11   4   2      484.19      448.85    131.06 o
  12   4   2      456.05      593.82    160.05 o
   1   5   2     2080.58     2054.49     39.08 o
   2   5   2      281.26      256.03     19.69 o
   3   5   2       31.02       11.24     12.42 o
   4   5   2     3224.49     3314.22     55.93 o
   5   5   2     1429.46     1461.30     39.65 o
   6   5   2      821.65      820.13     48.77 o
   7   5   2      503.04      564.63     73.76 o
   8   5   2     5598.99     5447.29    194.77 o
   9   5   2       27.35       13.34     45.93 o
  10   5   2      449.02      364.20     87.57 o
  11   5   2      102.78       34.79     60.07 o
   0   6   2     3187.59     3191.38     68.68 o
   1   6   2    11364.94    11486.17    132.68 o
   2   6   2     2879.14     3193.59     57.66 o
   3   6   2     3810.67     3823.08     63.91 o
   4   6   2     5512.58     5832.12     78.76 o
   5   6   2       96.07      127.42     20.27 o
   6   6   2     1628.06     1610.38     66.41 o
   7   6   2      345.77      355.95     66.41 o
   8   6   2      732.75      796.75    101.48 o
   9   6   2      815.94      698.37     94.30 o
  10   6   2      257.40      357.68     82.56 o
  11   6   2      111.07      132.19     71.29 o
   1   7   2    27104.09    27582.35    220.01 o
   2   7   2    40696.00    41384.97    297.21 o
   3   7   2      783.12      811.08     36.78 o
   4   7   2      574.30      664.17     34.77 o
   5   7   2     2819.28     2750.23     61.65 o
   6   7   2     4877.92     4816.38    111.43 o
   7   7   2     5038.01     5105.40    142.11 o
   8   7   2     5865.55     6048.77    213.88 o
   9   7   2     3807.57     3805.19    194.85 o
  10   7   2       26.87       57.76     58.16 o
  11   7   2      531.37      530.98    103.33 o
   0   8   2     5447.61     5735.23    120.45 o
   1   8   2     1277.71     1329.88     41.81 o
   2   8   2    12244.96    12075.09    114.50 o
   3   8   2    14155.59    14197.94    136.83 o
   4   8   2     1772.09     1696.44     53.07 o
   5   8   2     1311.88     1350.43     49.40 o
   6   8   2      285.20      288.72     42.10 o
   7   8   2     3345.32     3476.84    104.76 o
   8   8   2      258.31      283.63     72.58 o
   9   8   2     1089.31     1018.09    115.64 o
  10   8   2     2036.51     2230.08    158.68 o
  11   8   2      245.99      336.34     94.66 o
   1   9   2      461.94      454.49     30.30 o
   2   9   2     1503.53     1433.80     46.97 o
   3   9   2     2424.71     2210.12     62.00 o
   4   9   2      303.21      313.72     31.40 o
   5   9   2     5180.01     5278.28     93.17 o
   6   9   2      323.43      321.21     46.40 o
   7   9   2        0.05        1.61     29.96 o
   8   9   2       17.66       14.83     51.59 o
   9   9   2       13.87      -20.18     51.55 o
  10   9   2        9.30       29.40     63.95 o
   0  10   2     4125.87     3801.83    109.31 o
   1  10   2       92.20       62.89     19.84 o
   2  10   2        5.90       10.99     18.66 o
   3  10   2      970.99      999.70     48.69 o
   4  10   2     3495.68     3538.08     81.12 o
   5  10   2     1047.39     1135.37     52.97 o
   6  10   2     4800.54     4515.29    124.53 o
   7  10   2      417.01      487.50     55.82 o
   8  10   2      588.21      558.08     94.22 o
   9  10   2     2006.20     2112.45    156.19 o
  10  10   2      958.87      981.22    127.65 o
   1  11   2     4565.53     4169.34     77.12 o
   2  11   2      512.74      549.93     37.54 o
   3  11   2        7.46       13.11     21.50 o
   4  11   2      123.04      117.49     29.50 o
   5  11   2     5871.66     5759.72    108.59 o
   6  11   2       45.32       56.01     38.14 o
   7  11   2     1631.36     1596.47     87.01 o
   8  11   2     1467.21     1592.89    137.35 o
   9  11   2     4794.11     5006.22    231.67 o
  10  11   2      353.02      369.14    100.32 o
   0  12   2     1218.27     1243.52     79.85 o
   1  12   2      154.07      161.24     26.96 o
   2  12   2      321.94      299.02     31.52 o
   3  12   2    10688.73    10538.68    136.18 o
   4  12   2     1529.39     1434.79     63.17 o
   5  12   2       76.10       64.22     33.22 o
   6  12   2      115.56       73.69     40.89 o
   7  12   2      288.97      388.19     58.28 o
   8  12   2        4.41       33.24     61.43 o
   9  12   2      539.80      560.17    108.64 o
   1  13   2       13.92       17.78     23.13 o
   2  13   2      655.87      653.38     42.19 o
   3  13   2      203.05      244.91     34.68 o
   4  13   2      119.14      113.16     30.25 o
   5  13   2      129.02      112.93     43.85 o
   6  13   2      973.45      826.93     73.60 o
   7  13   2       47.00       -5.35     40.76 o
   8  13   2        8.82       55.71     69.21 o
   9  13   2      443.08      490.39    109.65 o
   0  14   2     2044.19     1971.65     92.03 o
   1  14   2      225.97      258.10     34.18 o
   2  14   2      128.81      115.35     29.59 o
   3  14   2     6152.49     6028.55    107.93 o
   4  14   2      170.66      176.36     34.86 o
   5  14   2      111.15      130.60     43.21 o
   6  14   2     2192.37     2236.78    109.37 o
   7  14   2     3734.00     4000.15    143.65 o
   8  14   2      483.39      376.86    102.47 o
   1  15   2     2228.12     2141.05     70.43 o
   2  15   2      262.61      278.69     37.24 o
   3  15   2        1.76        4.21     26.41 o
   4  15   2     1567.43     1437.69     63.29 o
   5  15   2     4680.14     4594.14    133.41 o
   6  15   2       20.15      -11.72     44.67 o
   7  15   2      914.95      904.06     86.10 o
   0  16   2     1535.66     1504.98     92.14 o
   1  16   2      406.98      411.36     42.93 o
   2  16   2     1470.91     1418.22     64.43 o
   3  16   2      362.13      321.33     41.68 o
   4  16   2      645.74      708.72     52.62 o
   5  16   2      230.67      208.65     46.42 o
   6  16   2      535.49      433.51     71.20 o
   1  17   2     2986.02     2807.11     87.10 o
   2  17   2      360.50      394.69     45.76 o
   3  17   2      304.05      325.83     44.36 o
   4  17   2      534.86      586.21     52.50 o
   5  17   2     1579.76     1700.88     89.17 o
   0  18   2      857.89      700.05     79.22 o
   1  18   2      386.54      394.07     49.13 o
   2  18   2      122.92      136.03     39.36 o
   3  18   2     7090.83     6908.11    136.54 o
   4  18   2     1695.22     1732.89     90.29 o
   1  19   2     1237.34     1239.82     71.32 o
   2  19   2     2394.36     2512.64    105.23 o
   1   1   3       21.35       41.17     13.94 o
   2   1   3    24389.81    25362.64    219.61 o
   3   1   3     3785.30     3735.58    190.67 o
   4   1   3    18156.03    17781.16    306.73 o
   5   1   3     9900.20    10033.88    312.28 o
   6   1   3     1327.37      727.85    309.18 o
   7   1   3     2057.48     1951.93     74.20 o
   8   1   3     8148.60     8031.10    155.18 o
   9   1   3      209.72      176.07     47.27 o
  10   1   3      115.55      114.24     62.33 o
  11   1   3       35.57       24.69     56.78 o
  12   1   3     2981.30     3310.80    197.65 o
   0   2   3    22668.39    22668.50    255.16 o
   1   2   3      152.06      129.47     16.84 o
   2   2   3    13836.69    14312.03    426.19 o
   3   2   3    12771.11    13661.66    113.67 o
   4   2   3     8950.66     8811.34     81.22 o
   5   2   3       11.46       29.86     12.75 o
   6   2   3    11980.90     9200.72   1826.26 o
   7   2   3      361.68      364.90     39.48 o
   8   2   3     1731.72     1787.55     79.34 o
   9   2   3       33.46       29.57     36.93 o
  10   2   3     7973.38     7853.58    261.95 o
  11   2   3      342.80      464.25     93.10 o
  12   2   3     1315.33     1195.43    137.06 o
   1   3   3       62.99       43.58     11.16 o
   2   3   3    13415.19    14174.73    200.70 o
   3   3   3     1530.87     1617.30     39.06 o
   4   3   3      377.31      441.18     26.91 o
   5   3   3      473.30      407.15     27.06 o
   6   3   3     2622.79     2612.76     72.29 o
   7   3   3      626.32      335.12    125.57 o
   8   3   3     3462.19     3394.71    103.83 o
   9   3   3       84.46       41.79     39.81 o
  10   3   3     2028.88     2044.82    114.93 o
  11   3   3       13.65        0.69     63.21 o
  12   3   3      709.28      782.87    169.33 o
   0   4   3     2897.43     2681.51     81.46 o
   1   4   3     1249.23     1220.67     29.13 o
   2   4   3     7098.96     7555.36     74.75 o
   3   4   3     1569.18     1564.94     37.79 o
   4   4   3     4000.46     4024.63     66.66 o
   5   4   3     1740.04     1749.51     48.06 o
   6   4   3    11275.12    11248.08    166.93 o
   7   4   3       24.12       61.43     39.26 o
   8   4   3      991.04     1005.90    127.58 o
   9   4   3      155.03      118.45     56.01 o
  10   4   3     2443.28     2408.54    151.69 o
  11   4   3     1725.63     1558.79    209.93 o
  12   4   3      147.90      205.29    120.62 o
   1   5   3     1272.90     1268.82     32.53 o
   2   5   3    21546.35    22808.04    183.67 o
   3   5   3     1376.97     1517.65     40.45 o
   4   5   3     2606.96     2662.03     51.99 o
   5   5   3     4298.33     4247.43     89.86 o
   6   5   3     6117.63     6441.12    114.41 o
   7   5   3      224.24      232.17     57.60 o
   8   5   3     9910.88     9365.50    263.86 o
   9   5   3        0.05       35.37     49.21 o
  10   5   3       89.06       87.46     60.24 o
  11   5   3       52.17       51.03     90.47 o
   0   6   3     6215.75     5381.20    101.05 o
   1   6   3      366.63      302.26     20.68 o
   2   6   3    13506.45    13977.61    196.32 o
   3   6   3       57.16       38.59     16.15 o
   4   6   3      442.99      459.08     28.10 o
   5   6   3     3334.69     3312.37     62.73 o
   6   6   3     6635.10     6581.10    122.53 o
   7   6   3      639.10      673.05     60.96 o
   8   6   3       31.93       50.82     48.67 o
   9   6   3       22.28       39.30     51.18 o
  10   6   3     5134.74     5484.55    226.19 o
  11   6   3       32.75      -23.20     84.67 o
   1   7   3     3709.10     4185.79     64.25 o
   2   7   3        4.98       13.74     14.53 o
   3   7   3       99.33       55.37     17.77 o
   4   7   3     5889.74     5950.82     86.74 o
   5   7   3      209.93      242.99     26.76 o
   6   7   3      825.66      832.05     55.37 o
   7   7   3        0.60      -15.58     32.45 o
   8   7   3      464.54      472.44     79.43 o
   9   7   3      795.50      870.84    103.72 o
  10   7   3      130.33      166.87     73.80 o
  11   7   3       99.33       81.19     99.74 o
   0   8   3      594.77      578.69     40.54 o
   1   8   3     6548.85     6673.25     85.85 o
   2   8   3      843.31      943.69     37.97 o
   3   8   3     6864.93     6817.90     97.43 o
   4   8   3     4540.59     4640.88     82.54 o
   5   8   3      885.16      898.40     43.39 o
   6   8   3     3262.44     3190.98    143.23 o
   7   8   3      546.34      509.17     62.35 o
   8   8   3      132.60      176.80     63.79 o
   9   8   3     2273.37     2141.48    148.47 o
  10   8   3      155.59      186.58     75.86 o
  11   8   3      207.60      158.22     78.87 o
   1   9   3     1748.49     1772.46     50.79 o
   2   9   3    28778.56    28420.57    186.30 o
   3   9   3       40.76       54.18     21.94 o
   4   9   3     5504.49     5614.11     95.71 o
   5   9   3      553.09      549.81     39.15 o
   6   9   3     1795.15     1851.58     83.07 o
   7   9   3        0.31      -12.39     30.07 o
   8   9   3      760.94      843.65    128.74 o
   9   9   3      222.94      344.88     85.24 o
  10   9   3     1003.64     1087.06    129.12 o
   0  10   3    26225.85    24231.27    239.73 o
   1  10   3      739.51      701.98     36.01 o
   2  10   3     4807.77     4751.94     83.65 o
   3  10   3     1838.82     1861.66     56.92 o
   4  10   3     7644.31     7507.40    115.82 o
   5  10   3     1270.40     1285.08     55.39 o
   6  10   3     1789.74     1842.14     86.01 o
   7  10   3      119.32      122.32     40.72 o
   8  10   3      757.52      758.32    103.54 o
   9  10   3      521.75      528.30    100.01 o
  10  10   3     2411.07     2307.53    168.94 o
   1  11   3      163.32      167.46     25.32 o
   2  11   3      128.34      141.61     26.84 o
   3  11   3     4653.91     4571.15     87.75 o
   4  11   3       95.20      124.54     30.46 o
   5  11   3     2033.56     1984.26     77.05 o
   6  11   3     6089.18     5772.88    145.78 o
   7  11   3      155.72      167.56     47.61 o
   8  11   3      278.00      290.60     83.17 o
   9  11   3      432.26      528.22    103.25 o
  10  11   3       42.60       77.39     74.19 o
   0  12   3     3277.87     3245.38    103.14 o
   1  12   3      184.03      181.21     28.07 o
   2  12   3     3566.92     3377.86     79.89 o
   3  12   3      183.19      184.43     31.33 o
   4  12   3     5567.34     5514.22    102.03 o
   5  12   3        1.67       -0.39     29.22 o
   6  12   3     5974.01     5977.86    154.49 o
   7  12   3      795.41      721.65     69.21 o
   8  12   3      125.65      106.80     70.84 o
   9  12   3      286.60      318.89     95.86 o
   1  13   3        6.12        1.07     22.24 o
   2  13   3     8690.89     8486.10    120.08 o
   3  13   3      614.61      629.03     45.52 o
   4  13   3     7322.16     7341.51    121.71 o
   5  13   3      256.55      236.35     39.69 o
   6  13   3     5193.47     5318.99    153.10 o
   7  13   3      139.44      134.77     50.20 o
   8  13   3     6780.67     7091.96    298.07 o
   9  13   3        9.83      -27.98     65.98 o
   0  14   3     4201.10     4029.22    125.21 o
   1  14   3      928.83      831.54     47.64 o
   2  14   3     1674.01     1626.22     60.94 o
   3  14   3      530.97      480.30     40.81 o
   4  14   3     1450.38     1442.16     64.08 o
   5  14   3      149.03      144.35     43.04 o
   6  14   3     2166.39     2028.21    105.91 o
   7  14   3      254.10      270.98     60.65 o
   8  14   3       33.10       34.76     73.31 o
   1  15   3       13.38       13.08     26.49 o
   2  15   3     2767.55     2841.43     79.97 o
   3  15   3      752.28      732.92     49.21 o
   4  15   3      472.98      434.01     46.10 o
   5  15   3      310.43      332.65     53.49 o
   6  15   3     1225.12     1121.33     90.10 o
   7  15   3       65.43       45.64     50.25 o
   0  16   3     3677.73     3547.36    129.95 o
   1  16   3      509.64      520.31     46.06 o
   2  16   3      668.71      577.63     48.01 o
   3  16   3      331.00      352.82     42.89 o
   4  16   3     8461.70     8508.60    140.18 o
   5  16   3      300.70      391.30     68.20 o
   6  16   3     1629.92     1709.91    109.13 o
   1  17   3       61.14       41.30     32.85 o
   2  17   3     3048.39     2917.80     89.23 o
   3  17   3      852.21      772.05     55.71 o
   4  17   3     6048.91     5948.52    124.12 o
   5  17   3      521.77      478.64     65.16 o
   0  18   3       31.80       24.54     46.82 o
   1  18   3      560.36      554.21     52.95 o
   2  18   3        4.90      -13.79     32.28 o
   3  18   3       86.86       96.02     38.03 o
   4  18   3       24.23      -17.98     36.38 o
   1  19   3        7.11        0.48     35.14 o
   2  19   3     2124.93     2160.32    122.25 o
   0   0   4    12951.79    12186.13    197.17 o
   1   0   4      440.01      387.52     32.53 o
   2   0   4    47512.19    47175.75    291.23 o
   3   0   4    20938.72    20803.70    440.15 o
   4   0   4      182.15      143.41     20.34 o
   5   0   4        2.81       14.63     14.08 o
   6   0   4     4341.90     4021.49    199.66 o
   7   0   4      761.47      222.22    379.26 o
   8   0   4      999.89      888.58     81.82 o
   9   0   4     4992.65     4698.39    277.19 o
  10   0   4        8.83        4.64     71.91 o
  11   0   4       76.86       45.23     89.31 o
  12   0   4      553.02      656.45    157.73 o
   1   1   4      259.06      230.80     18.25 o
   2   1   4     5835.89     6091.14     76.18 o
   3   1   4    16292.54    16943.59    137.61 o
   4   1   4      371.73      415.58     21.30 o
   5   1   4    13737.96    13914.19    478.56 o
   6   1   4     3126.38     2435.33    520.37 o
   7   1   4        5.72      -17.20     20.73 o
   8   1   4     3290.63     2021.92    766.44 o
   9   1   4       94.23      132.63     59.25 o
  10   1   4        2.02       24.37     51.25 o
  11   1   4     1374.67     1652.66    143.93 o
  12   1   4      538.76      588.21    111.53 o
   0   2   4     1809.40     2044.75     88.15 o
   1   2   4      191.80      175.66     20.74 o
   2   2   4     7588.98     5759.14   1494.39 o
   3   2   4     4669.29     4035.27    754.60 o
   4   2   4     5207.88     5259.01     83.94 o
   5   2   4     1925.08     1980.67     36.69 o
   6   2   4     1787.57     1769.10     51.71 o
   7   2   4      283.30      334.66     38.63 o
   8   2   4      318.14      356.04     53.83 o
   9   2   4      137.79      142.39     45.88 o
  10   2   4      325.90      417.10     84.81 o
  11   2   4        1.90       55.26     63.08 o
  12   2   4      227.77      263.62     86.50 o
   1   3   4     6406.07     6840.91     81.08 o
   2   3   4      123.02      120.50     18.18 o
   3   3   4     2603.59     2843.75     95.59 o
   4   3   4      119.82      135.41     21.43 o
   5   3   4     6597.81     6636.10    131.14 o
   6   3   4        8.62       14.28     20.49 o
   7   3   4     1401.18     1340.05     78.05 o
   8   3   4     2486.43     2359.09    108.21 o
   9   3   4      478.41      468.61     96.78 o
  10   3   4      801.95      671.52     99.58 o
  11   3   4     2680.00     2746.80    175.88 o
  12   3   4      107.39      140.34    113.66 o
   0   4   4      949.93      739.54     38.59 o
   1   4   4       75.23      160.05     14.80 o
   2   4   4     2642.09     2724.91     55.16 o
   3   4   4    27532.32    27731.05    212.25 o
   4   4   4     6242.78     5909.09     92.17 o
   5   4   4       13.50       28.66     18.93 o
   6   4   4     3059.57     3162.39    120.18 o
   7   4   4     9162.90     9042.59    356.06 o
   8   4   4     3453.77     3605.23    158.53 o
   9   4   4     2856.12     2842.52    151.40 o
  10   4   4     1375.76     1496.16    185.57 o
  11   4   4     4764.52     4639.24    317.79 o
   1   5   4     4403.26     4798.24     59.71 o
   2   5   4     1980.32     1917.61     39.82 o
   3   5   4     1642.02     1622.48     42.60 o
   4   5   4        3.57       20.18     16.72 o
   5   5   4    14630.87    14589.65    139.94 o
   6   5   4     1317.19     1295.08     68.31 o
   7   5   4     1704.49     1668.69    108.74 o
   8   5   4     1067.75     1241.29    105.78 o
   9   5   4     1009.92      905.73    100.04 o
  10   5   4      287.73      292.27    114.82 o
  11   5   4     1202.11     1360.46    199.49 o
   0   6   4     9789.03    10477.75    177.69 o
   1   6   4     2440.32     2597.32     49.75 o
   2   6   4       74.06       89.41     15.83 o
   3   6   4     4727.35     4738.46     73.34 o
   4   6   4      221.72      254.66     24.18 o
   5   6   4     8084.32     8400.09    113.92 o
   6   6   4     5178.13     5186.74    111.35 o
   7   6   4     2165.94     2230.91    127.29 o
   8   6   4     1980.02     2007.25    127.43 o
   9   6   4      464.68      458.14     83.24 o
  10   6   4      610.32      718.28    101.72 o
  11   6   4        0.88       -8.12     82.35 o
   1   7   4    11045.36    11242.05    137.79 o
   2   7   4    26911.37    27314.40    334.74 o
   3   7   4     4580.90     4479.75     76.31 o
   4   7   4     2176.56     2236.28     57.25 o
   5   7   4    29948.83    29658.82    222.29 o
   6   7   4     1404.42     1447.62     68.57 o
   7   7   4      722.12      603.68     83.24 o
   8   7   4      672.47      759.84     93.01 o
   9   7   4     2220.17     2308.21    203.55 o
  10   7   4       29.53       65.89     65.23 o
  11   7   4     2013.73     1852.22    225.00 o
   0   8   4    13567.88    13950.89    164.01 o
   1   8   4     5501.62     5524.69     79.18 o
   2   8   4     2413.12     2557.57     56.33 o
   3   8   4    33137.54    33809.27    259.25 o
   4   8   4    11525.32    11377.15    127.85 o
   5   8   4      574.63      547.47     36.94 o
   6   8   4     3135.88     3204.25     99.29 o
   7   8   4     2486.90     2560.38    110.89 o
   8   8   4      390.31      418.40     80.08 o
   9   8   4      294.93      314.82     80.88 o
  10   8   4      572.50      540.18    100.26 o
  11   8   4      809.82      599.62    163.53 o
   1   9   4     1477.31     1507.30     47.74 o
   2   9   4      304.66      347.15     28.98 o
   3   9   4      549.07      557.21     33.98 o
   4   9   4      138.23      132.14     26.93 o
   5   9   4        5.24      -16.37     21.37 o
   6   9   4      420.66      347.29     47.36 o
   7   9   4      102.35      143.53     40.20 o
   8   9   4       10.06       34.01     53.76 o
   9   9   4      299.60      412.63     90.76 o
  10   9   4       12.26      -17.26     58.29 o
   0  10   4      115.17      139.19     32.06 o
   1  10   4     1185.13     1069.17     45.17 o
   2  10   4      605.38      574.00     36.51 o
   3  10   4    18005.23    17550.93    160.62 o
   4  10   4      436.40      429.55     37.30 o
   5  10   4      491.35      440.12     38.81 o
   6  10   4     6772.22     6698.04    150.70 o
   7  10   4     1572.26     1676.83     85.42 o
   8  10   4       59.07       47.90     59.03 o
   9  10   4     2031.56     1924.57    151.66 o
  10  10   4      119.90      152.77     77.28 o
   1  11   4    11309.80    10862.69    122.24 o
   2  11   4     5640.85     5394.25     94.16 o
   3  11   4      429.81      442.95     36.58 o
   4  11   4     1529.42     1521.67     56.97 o
   5  11   4     9220.94     9163.38    153.31 o
   6  11   4      101.30      149.40     44.11 o
   7  11   4      452.00      480.11     59.23 o
   8  11   4       10.17        2.53     59.08 o
   9  11   4     1900.71     1835.95    155.65 o
   0  12   4      579.62      633.78     56.13 o
   1  12   4      106.83      109.81     25.58 o
   2  12   4        0.49        4.75     22.67 o
   3  12   4      171.28      193.98     32.29 o
   4  12   4      184.30      167.55     31.70 o
   5  12   4      309.66      296.26     39.52 o
   6  12   4       19.16       69.46     40.32 o
   7  12   4     2243.29     2158.62    103.56 o
   8  12   4      175.69      129.75     73.40 o
   9  12   4     1693.58     1672.12    267.92 o
   1  13   4     1437.94     1426.04     55.41 o
   2  13   4        4.34       23.79     23.49 o
   3  13   4      236.05      296.10     37.11 o
   4  13   4       99.32      143.09     31.72 o
   5  13   4      201.67      156.75     36.78 o
   6  13   4      302.83      340.69     57.02 o
   7  13   4        0.75       -6.00     41.39 o
   8  13   4        1.05       44.07     67.25 o
   0  14   4      420.40      411.56     55.01 o
   1  14   4      172.73      186.91     32.36 o
   2  14   4      345.48      268.31     34.98 o
   3  14   4     1870.76     1814.08     69.18 o
   4  14   4      214.32      167.96     35.39 o
   5  14   4      180.85      211.68     53.04 o
   6  14   4      401.97      329.46     60.74 o
   7  14   4     3646.25     3736.76    140.74 o
   8  14   4       16.49       -3.34     66.52 o
   1  15   4     5154.91     5096.60    103.79 o
   2  15   4       32.60       -6.85     26.12 o
   3  15   4     1015.22      986.50     55.49 o
   4  15   4      619.83      586.75     50.74 o
   5  15   4     2524.04     2604.98    119.54 o
   6  15   4      158.83      155.16     54.89 o
   7  15   4      101.39      150.85     56.90 o
   0  16   4      139.17      131.94     49.65 o
   1  16   4      510.79      534.54     46.94 o
   2  16   4      223.11      148.30     35.33 o
   3  16   4     3654.67     3481.00     93.16 o
   4  16   4        8.19       13.69     30.55 o
   5  16   4     1130.07      955.40     86.94 o
   6  16   4      278.43      213.78     61.32 o
   1  17   4       20.52       21.17     32.31 o
   2  17   4      367.41      319.72     44.43 o
   3  17   4       84.62       26.49     32.99 o
   4  17   4      242.89      256.95     46.88 o
   5  17   4       51.43       30.80     44.15 o
   0  18   4     5830.71     6089.86    182.01 o
   1  18   4      724.55      715.48     57.67 o
   2  18   4      436.22      476.20     50.65 o
   3  18   4     5819.90     5784.25    126.81 o
   4  18   4     1022.55     1032.14     77.18 o
   1  19   4     1583.05     1633.38     80.06 o
   1   1   5    19165.76    18691.49    230.85 o
   2   1   5     1267.67     1220.06     41.04 o
   3   1   5     8970.72     8889.62     97.74 o
   4   1   5     1329.69     1432.95     36.05 o
   5   1   5    23022.29    23354.91    500.13 o
   6   1   5     4156.36     4332.83     85.92 o
   7   1   5      387.94      360.27     39.27 o
   8   1   5     2509.95     2442.44    164.11 o
   9   1   5      115.61      168.17     65.01 o
  10   1   5      117.78      164.52     69.69 o
  11   1   5     3141.87     3293.97    193.53 o
  12   1   5       45.38       32.87     67.35 o
   1   2   5     1091.56     1200.04     55.85 o
   2   2   5    15145.14    15483.29    240.23 o
   3   2   5    38233.12    37305.43    727.33 o
   4   2   5    14349.67    14962.00    205.74 o
   5   2   5        7.82       40.58     12.86 o
   6   2   5       43.83       41.63     12.63 o
   7   2   5     8346.31     5367.19   2517.29 o
   8   2   5     3111.47     3137.11    119.39 o
   9   2   5     2611.64     2311.03    270.82 o
  10   2   5     4794.88     4583.50    213.98 o
  11   2   5      352.25      355.73     88.02 o
  12   2   5      192.00      250.53     88.29 o
   1   3   5      735.98      727.20     39.50 o
   2   3   5    20815.33    20827.93    278.88 o
   3   3   5      946.56      892.78    124.29 o
   4   3   5     1877.60     1521.75    140.08 o
   5   3   5      526.48      524.15     28.36 o
   6   3   5     2966.78     3039.10    124.21 o
   7   3   5       93.77       93.62     37.26 o
   8   3   5     2226.20     2211.43    104.32 o
   9   3   5       25.35       35.12     49.70 o
  10   3   5      249.03      272.27     99.16 o
  11   3   5     2049.47     2001.07    233.70 o
   0   4   5     7094.95     7228.38    332.87 o
   1   4   5     8894.10     9038.40    111.81 o
   2   4   5     4080.07     4354.95    121.54 o
   3   4   5    15922.24    16461.02    155.85 o
   4   4   5     7027.83     7734.85    126.22 o
   5   4   5      582.94      588.00     39.06 o
   6   4   5       30.26       69.10     29.32 o
   7   4   5     1307.41     1476.69    131.06 o
   8   4   5     3545.80     3549.15    188.47 o
   9   4   5       19.19       84.67     81.19 o
  10   4   5       26.73      -22.04     70.75 o
  11   4   5      169.28      252.84    120.62 o
   1   5   5     6973.77     7044.06     85.32 o
   2   5   5      803.68      724.84     30.42 o
   3   5   5      270.22      244.10     24.66 o
   4   5   5    16051.34    16487.74    238.22 o
   5   5   5    13821.62    14166.62    168.58 o
   6   5   5      923.98      892.76     61.07 o
   7   5   5       93.45      115.07     49.30 o
   8   5   5     4165.48     4431.38    177.28 o
   9   5   5     2011.59     2156.09    233.70 o
  10   5   5       77.04       96.26     91.63 o
  11   5   5     4823.86     4687.95    328.23 o
   0   6   5     2223.76     2184.04     69.86 o
   1   6   5      423.84      442.62     24.77 o
   2   6   5     6848.92     6759.98     85.53 o
   3   6   5     9863.23     9741.31    105.97 o
   4   6   5     3399.89     3105.08     71.84 o
   5   6   5     2689.82     2680.31     77.32 o
   6   6   5     1201.12     1255.80     72.60 o
   7   6   5     1834.09     1845.27    118.37 o
   8   6   5       27.09       20.49     44.69 o
   9   6   5     1237.42     1233.32    114.52 o
  10   6   5     2262.38     2270.91    230.80 o
  11   6   5      336.73      347.94    134.54 o
   1   7   5      391.46      447.09     27.09 o
   2   7   5     3552.70     3761.40     74.62 o
   3   7   5      792.41      835.90     35.25 o
   4   7   5      226.88      220.05     29.27 o
   5   7   5      792.70      843.65     47.56 o
   6   7   5        5.91       41.09     33.13 o
   7   7   5     2286.50     2343.48    132.59 o
   8   7   5        6.76       15.71     63.21 o
   9   7   5      430.68      395.32     82.05 o
  10   7   5     1272.53     1134.29    186.73 o
  11   7   5        1.49       15.08     95.10 o
   0   8   5     2661.92     2697.69     87.77 o
   1   8   5     1370.08     1452.04     44.91 o
   2   8   5      305.34      304.29     25.85 o
   3   8   5     1633.96     1598.72     47.73 o
   4   8   5     6947.72     6892.50    102.93 o
   5   8   5     1725.73     1822.91     65.87 o
   6   8   5     2030.23     2065.00     83.55 o
   7   8   5      582.59      607.18     85.10 o
   8   8   5     1275.07     1246.15    113.77 o
   9   8   5      228.03      297.88     78.00 o
  10   8   5      180.02      156.57    110.18 o
   1   9   5     4001.53     3804.58     71.99 o
   2   9   5     3118.39     2936.22     64.56 o
   3   9   5      174.41      171.43     25.02 o
   4   9   5     3762.51     3650.83     73.34 o
   5   9   5     9603.33     9323.31    126.74 o
   6   9   5      261.19      283.28     44.94 o
   7   9   5      961.70      928.25     67.55 o
   8   9   5     1953.80     1933.18    137.15 o
   9   9   5      287.21      458.47    135.70 o
  10   9   5      109.07      113.66    109.02 o
   0  10   5     1615.38     1569.48     85.38 o
   1  10   5     4795.79     4650.68     83.74 o
   2  10   5     1194.41     1253.55     48.83 o
   3  10   5    11619.77    11357.99    129.32 o
   4  10   5     1062.08     1009.83     46.60 o
   5  10   5       88.62       99.86     28.67 o
   6  10   5      105.94       92.86     38.62 o
   7  10   5     2503.04     2649.96    102.89 o
   8  10   5      210.09      182.67     72.99 o
   9  10   5       75.80      160.26     74.62 o
  10  10   5      239.77      220.51     87.34 o
   1  11   5      692.19      666.31     40.63 o
   2  11   5      702.52      650.45     40.68 o
   3  11   5     3559.24     3620.20     80.27 o
   4  11   5     1742.38     1783.01     60.21 o
   5  11   5      951.72      894.62     59.02 o
   6  11   5        0.03       17.82     35.52 o
   7  11   5      109.38      108.98     43.16 o
   8  11   5      538.27      425.40     95.68 o
   9  11   5      600.40      628.67    109.04 o
   0  12   5       59.93       71.67     33.31 o
   1  12   5      665.39      674.14     40.61 o
   2  12   5       36.23       48.56     25.39 o
   3  12   5     6566.29     6650.08    111.02 o
   4  12   5      918.52      950.15     50.53 o
   5  12   5     1734.38     1705.05     77.16 o
   6  12   5      520.05      457.38     59.20 o
   7  12   5     3761.56     3962.12    133.80 o
   8  12   5      203.80      288.17     89.29 o
   9  12   5      693.55      700.89    115.73 o
   1  13   5     2486.65     2475.36     69.68 o
   2  13   5        9.61        2.75     24.70 o
   3  13   5      559.26      607.51     45.20 o
   4  13   5      693.79      654.91     47.17 o
   5  13   5    13289.75    13695.46    204.95 o
   6  13   5      240.77      227.77     53.59 o
   7  13   5     2016.51     2060.18    122.71 o
   8  13   5     2026.31     2041.04    164.74 o
   0  14   5      898.11      788.51     67.36 o
   1  14   5      774.92      747.49     47.15 o
   2  14   5     3380.46     3249.58     81.95 o
   3  14   5     3248.65     3146.92     87.34 o
   4  14   5      238.26      252.80     42.98 o
   5  14   5      113.41       71.38     46.27 o
   6  14   5      877.29      755.71     76.63 o
   7  14   5      899.57      980.06     85.23 o
   8  14   5        0.93       84.59     76.62 o
   1  15   5      674.18      684.69     48.50 o
   2  15   5      676.03      674.87     48.48 o
   3  15   5     1025.10      987.08     55.75 o
   4  15   5       30.80       35.50     34.21 o
   5  15   5     1726.36     1825.05    105.76 o
   6  15   5     1494.23     1570.33    103.21 o
   7  15   5      224.82      206.25     60.40 o
   0  16   5     1343.39     1423.26     92.71 o
   1  16   5     1358.40     1305.48     63.83 o
   2  16   5      133.98      150.46     35.76 o
   3  16   5     3650.79     3695.18     95.58 o
   4  16   5      880.29      852.67     65.20 o
   5  16   5      261.15      274.52     63.25 o
   6  16   5      931.54     1039.88     92.82 o
   1  17   5     5143.22     4904.53    112.05 o
   2  17   5     2301.83     2304.26     81.42 o
   3  17   5       20.18       18.06     32.13 o
   4  17   5      120.12      111.88     45.60 o
   5  17   5      838.64      855.26     88.91 o
   0  18   5       45.33       88.62     51.68 o
   1  18   5       20.52       23.27     34.48 o
   2  18   5      359.62      334.48     47.30 o
   3  18   5        4.94      -28.26     34.74 o
   0   0   6    43680.46    43063.77    451.17 o
   1   0   6     1078.11      988.26     43.79 o
   2   0   6     1006.49     1020.87     47.36 o
   3   0   6       70.39       44.17     20.08 o
   4   0   6    26665.27    25529.05    576.65 o
   5   0   6       23.28       17.35     16.49 o
   6   0   6     6263.78     6033.88    119.30 o
   7   0   6        0.02      -22.04     49.87 o
   8   0   6     1053.35     1223.60    158.89 o
   9   0   6       39.23        4.64     64.95 o
  10   0   6     4785.48     5169.28    317.79 o
  11   0   6      489.82      403.61    134.54 o
  12   0   6     3809.82     4291.30    330.55 o
   1   1   6      125.27      128.32     18.34 o
   2   1   6     8440.92     8096.74     98.01 o
   3   1   6       46.03       79.27     16.94 o
   4   1   6    13672.03    14010.72    211.91 o
   5   1   6       50.45       76.68     14.45 o
   6   1   6     7323.94     7167.69    107.50 o
   7   1   6       58.17       25.15     29.83 o
   8   1   6      946.73      925.91     99.52 o
   9   1   6     1197.92     1174.59    116.85 o
  10   1   6      384.31      429.60     89.66 o
  11   1   6      262.89      284.04     86.52 o
  12   1   6     1233.49     1215.77    144.81 o
   0   2   6     2510.21     2507.51    117.14 o
   1   2   6    10252.13     9746.44    205.43 o
   2   2   6     2701.45     2756.11     56.50 o
   3   2   6    15287.57    15996.68    280.15 o
   4   2   6       96.14      155.48     18.58 o
   5   2   6        2.67       -2.52     13.04 o
   6   2   6     1726.29     1771.27     59.41 o
   7   2   6     2241.10     2096.69     93.68 o
   8   2   6       36.48       22.63     43.82 o
   9   2   6      109.61      127.15     62.31 o
  10   2   6      589.09      511.91     94.96 o
  11   2   6      261.90      342.88     91.05 o
   1   3   6      690.25      577.83     38.73 o
   2   3   6      371.18      122.16     71.87 o
   3   3   6     1059.10      944.95     73.58 o
   4   3   6    54955.45    55705.50    554.25 o
   5   3   6      746.26      669.31     40.20 o
   6   3   6     5378.68     4649.55    748.23 o
   7   3   6      284.62       97.93     75.88 o
   8   3   6     2806.45     2879.15    296.33 o
   9   3   6      688.26      651.67    103.22 o
  10   3   6      272.52      280.07     81.81 o
  11   3   6        0.82        9.82     59.85 o
   0   4   6    38011.42    39640.71   1425.41 o
   1   4   6     1444.20     1471.97     44.32 o
   2   4   6     1549.01     1664.91     52.02 o
   3   4   6     2485.13     2527.55     64.62 o
   4   4   6     1903.33     1795.17     70.64 o
   5   4   6      266.93      270.23     30.77 o
   6   4   6    11465.62    11335.58    189.27 o
   7   4   6      430.49      444.11     66.71 o
   8   4   6      414.92      407.53     69.66 o
   9   4   6        0.05      -31.31     63.79 o
  10   4   6     9303.13     8813.40    417.53 o
  11   4   6      270.26      251.68    121.78 o
   1   5   6    12452.35    12488.45    244.75 o
   2   5   6     1076.57     1069.58     37.85 o
   3   5   6     1411.60     1410.15     43.63 o
   4   5   6     3505.65     3804.08     84.88 o
   5   5   6     1269.53     1321.59     57.27 o
   6   5   6      275.04      298.72     43.28 o
   7   5   6      253.34      268.13     60.14 o
   8   5   6     1599.35     1724.72    117.38 o
   9   5   6      737.83      673.85    140.34 o
  10   5   6       95.53       81.19     93.94 o
  11   5   6       13.55       42.91     91.63 o
   0   6   6     1153.28     1115.20     54.06 o
   1   6   6       23.95       35.66     14.58 o
   2   6   6      376.78      360.42     25.99 o
   3   6   6      536.87      518.26     29.90 o
   4   6   6     7355.62     7209.83    120.15 o
   5   6   6      383.26      421.01     39.82 o
   6   6   6     1404.61     1413.94     77.10 o
   7   6   6       15.69       26.39     42.55 o
   8   6   6       43.84       39.05     47.09 o
   9   6   6       25.57      112.50     89.31 o
  10   6   6      778.04      720.24    157.73 o
  11   6   6       43.96       54.51     99.74 o
   1   7   6     1115.86      971.79     36.88 o
   2   7   6     9715.42     9539.96    119.21 o
   3   7   6     1690.03     1904.24     52.68 o
   4   7   6    12249.20    12299.82    212.60 o
   5   7   6     3315.61     3294.09     91.12 o
   6   7   6     8629.62     9024.64    180.84 o
   7   7   6      123.65       98.22     51.55 o
   8   7   6     2081.38     2025.01    131.42 o
   9   7   6      849.11      861.74    157.73 o
  10   7   6     2433.93     2320.78    240.08 o
  11   7   6      688.65      752.72    173.97 o
   0   8   6    34402.32    34243.16    563.63 o
   1   8   6     1377.61     1350.71     44.30 o
   2   8   6      113.91      119.57     21.26 o
   3   8   6       32.33       68.91     19.71 o
   4   8   6      453.02      438.67     34.12 o
   5   8   6     2523.67     2543.73     76.81 o
   6   8   6     3931.58     3812.63    127.76 o
   7   8   6        5.56       11.24     47.48 o
   8   8   6      413.43      398.93     80.74 o
   9   8   6      368.34      345.62     84.28 o
  10   8   6     1789.02     2012.27    233.12 o
   1   9   6     1019.32     1062.13     43.33 o
   2   9   6     2235.85     2196.63     58.30 o
   3   9   6        1.73        0.22     18.39 o
   4   9   6      804.17      852.13     42.23 o
   5   9   6       53.29       56.33     29.11 o
   6   9   6     1473.84     1324.98     74.30 o
   7   9   6      949.56      909.64    101.69 o
   8   9   6       49.10       18.21     53.83 o
   9   9   6      109.45       86.93     65.56 o
  10   9   6       96.59       52.19    103.22 o
   0  10   6    10948.87    10776.01    166.54 o
   1  10   6        0.52       -6.56     18.85 o
   2  10   6     1261.81     1296.98     50.34 o
   3  10   6        4.14        0.49     20.81 o
   4  10   6     3353.03     3334.54     75.27 o
   5  10   6     1074.50     1018.00     59.96 o
   6  10   6     1837.10     1881.97     88.78 o
   7  10   6      442.65      389.81     63.00 o
   8  10   6        1.42      -21.53     52.03 o
   9  10   6      317.77      287.42     84.41 o
  10  10   6      628.83      693.57    170.49 o
   1  11   6      822.32      827.52     44.95 o
   2  11   6    12388.03    12105.43    140.25 o
   3  11   6      400.78      410.79     36.39 o
   4  11   6     2408.70     2428.71     76.43 o
   5  11   6     1989.61     1960.13     79.23 o
   6  11   6     5433.25     5549.16    146.42 o
   7  11   6      170.08      184.38     48.67 o
   8  11   6     4338.82     4304.90    320.11 o
   9  11   6      284.02      313.17     92.57 o
   0  12   6     6354.01     5924.97    187.99 o
   1  12   6       11.30       -1.52     21.25 o
   2  12   6     1876.51     1945.74     65.19 o
   3  12   6      611.91      634.15     44.13 o
   4  12   6     1468.72     1514.47     65.63 o
   5  12   6      783.07      760.80     59.10 o
   6  12   6     7551.57     7408.17    174.01 o
   7  12   6     1064.56     1039.31     80.17 o
   8  12   6      477.11      473.16     99.80 o
   9  12   6       12.62      135.81     79.35 o
   1  13   6      807.80      706.99     44.17 o
   2  13   6       42.96       11.91     25.30 o
   3  13   6       59.31       63.10     28.29 o
   4  13   6      863.24      822.27     55.78 o
   5  13   6      543.90      520.72     55.59 o
   6  13   6     1457.69     1364.10     90.67 o
   7  13   6       26.08       40.02     44.96 o
   8  13   6       90.58       97.07     72.11 o
   0  14   6    17052.87    16077.32    248.09 o
   1  14   6      936.60      914.15     56.04 o
   2  14   6       26.18       18.13     25.20 o
   3  14   6      723.39      685.26     50.52 o
   4  14   6     6382.85     6419.66    146.36 o
   5  14   6      183.62      243.12     55.22 o
   6  14   6     4243.79     4433.81    150.06 o
   7  14   6     1894.36     2082.78    111.59 o
   8  14   6      216.83      183.52     86.29 o
   1  15   6      886.99      822.24     52.13 o
   2  15   6    11286.15    11312.43    153.06 o
   3  15   6       11.90       -2.38     29.37 o
   4  15   6     2774.49     2885.28     98.12 o
   5  15   6      756.85      758.17     78.95 o
   6  15   6      634.54      619.89     76.48 o
   7  15   6        6.70      -36.58     46.11 o
   0  16   6     3880.22     3714.08    134.43 o
   1  16   6        0.55       -7.19     28.15 o
   2  16   6      208.36      208.54     38.46 o
   3  16   6        2.95      -16.15     31.68 o
   4  16   6      165.48      117.52     42.54 o
   5  16   6       20.02       36.99     48.61 o
   6  16   6     1671.99     1693.43    109.55 o
   1  17   6      296.78      198.26     40.68 o
   2  17   6     1707.94     1733.17     73.85 o
   3  17   6      276.23      264.68     46.51 o
   4  17   6      700.86      704.36     66.42 o
   5  17   6        6.41      -19.82     49.00 o
   0  18   6    13056.24    13332.96    263.64 o
   1  18   6        0.03      -12.30     33.37 o
   2  18   6        7.93       27.58     35.49 o
   3  18   6      270.06      261.07     49.58 o
   1   1   7     6334.64     6537.17    119.53 o
   2   1   7     7591.33     6896.91    115.01 o
   3   1   7     1171.75     1175.69     42.60 o
   4   1   7     2927.43     3536.84     93.88 o
   5   1   7    16656.23    17413.79    164.51 o
   6   1   7      688.91      666.02     45.00 o
   7   1   7      316.58      325.87     66.41 o
   8   1   7      263.11      289.41     69.58 o
   9   1   7     1027.45      995.44    111.53 o
  10   1   7        8.63       37.74     61.09 o
  11   1   7     1652.18     1593.03    164.11 o
   0   2   7     2767.62     2681.76     76.25 o
   1   2   7    38858.47    37944.12    951.27 o
   2   2   7      161.61      212.02     22.42 o
   3   2   7    32812.96    34213.09    621.96 o
   4   2   7    27571.36    28211.94    618.37 o
   5   2   7     1396.51     1438.55     48.84 o
   6   2   7      536.34      614.15     37.78 o
   7   2   7     1386.36     1344.72    106.70 o
   8   2   7     4633.26     4230.43    184.93 o
   9   2   7       25.10      -41.44     41.44 o
  10   2   7     1290.96     1150.43    127.58 o
  11   2   7     1271.90     1258.35    180.35 o
   1   3   7      482.73      494.65     36.08 o
   2   3   7     7422.23     7305.71    440.09 o
   3   3   7    32871.96    34622.24    941.69 o
   4   3   7     4918.80     5159.12    161.55 o
   5   3   7    30797.53    31120.48    482.79 o
   6   3   7       11.48      -13.84     18.53 o
   7   3   7       88.59      150.23     54.99 o
   8   3   7      664.49      751.12     95.86 o
   9   3   7     3873.63     3457.92    181.16 o
  10   3   7      520.06      565.59     99.64 o
  11   3   7     1304.50     1452.36    148.59 o
   0   4   7     2526.98     2727.87    107.86 o
   1   4   7     6374.44     7030.00    112.33 o
   2   4   7     2742.71     3038.69    123.38 o
   3   4   7      258.45      196.90     24.64 o
   4   4   7      391.11      195.85    102.33 o
   5   4   7       11.52       12.62     13.22 o
   6   4   7     1178.17      755.14    260.95 o
   7   4   7      507.63       76.05    211.09 o
   8   4   7       24.93       60.31     73.07 o
   9   4   7     1159.10      976.56    160.05 o
  10   4   7     1603.12     1316.39    190.21 o
  11   4   7      636.05      494.08    146.14 o
   1   5   7      898.91     1166.81     45.31 o
   2   5   7     2045.63     1886.18     67.19 o
   3   5   7     2231.98     2183.45     53.05 o
   4   5   7     3605.48     3836.53     87.90 o
   5   5   7    18113.84    17919.89    255.79 o
   6   5   7       12.27       13.18     28.52 o
   7   5   7       66.69       28.56     42.00 o
   8   5   7      327.43      308.51    104.38 o
   9   5   7     1138.91     1150.53    171.65 o
  10   5   7      264.10      316.63    124.10 o
  11   5   7     7870.14     7723.18    424.49 o
   0   6   7      115.80      110.81     32.01 o
   1   6   7    18417.43    18566.25    362.93 o
   2   6   7     1116.82     1097.82     42.41 o
   3   6   7    13790.86    13847.56    209.40 o
   4   6   7    11411.16    11908.62    192.35 o
   5   6   7     3941.89     3943.74     96.27 o
   6   6   7     1161.83     1203.71     73.84 o
   7   6   7     8539.25     8516.46    255.16 o
   8   6   7      760.44      665.73    134.54 o
   9   6   7      559.62      506.84    134.54 o
  10   6   7     2561.60     2921.56    259.80 o
  11   6   7     2099.38     2326.58    250.52 o
   1   7   7      236.02      255.97     25.65 o
   2   7   7       82.23      113.37     20.92 o
   3   7   7      865.44      904.28     43.54 o
   4   7   7     1299.95     1409.31     64.53 o
   5   7   7     2584.04     2496.06     82.64 o
   6   7   7     4137.83     4267.02    142.41 o
   7   7   7     4926.40     4719.97    181.61 o
   8   7   7      174.12      258.54     69.69 o
   9   7   7      203.68      204.13    112.50 o
  10   7   7      508.80      467.40    142.66 o
  11   7   7      241.98      214.56    127.58 o
   0   8   7        5.18       45.22     29.20 o
   1   8   7     2058.55     1980.37     52.62 o
   2   8   7       10.21        6.88     18.54 o
   3   8   7     7791.80     7630.17    199.52 o
   4   8   7     3549.09     3563.17     98.94 o
   5   8   7     2684.86     2898.39     92.53 o
   6   8   7      280.45      247.72     48.61 o
   7   8   7     4918.92     5187.83    197.03 o
   8   8   7      622.10      649.86     93.63 o
   9   8   7     2479.66     2415.89    236.60 o
  10   8   7     1513.10     1236.36    199.49 o
   1   9   7    26588.34    26610.57    214.21 o
   2   9   7     2403.47     2377.51     60.77 o
   3   9   7       68.87       83.17     24.85 o
   4   9   7       12.51       21.03     25.25 o
   5   9   7    12223.24    12726.94    189.99 o
   6   9   7     1802.50     1803.15     97.97 o
   7   9   7     1173.92     1236.58    169.33 o
   8   9   7     1854.34     2033.65    142.67 o
   9   9   7      919.08      985.84    176.29 o
  10   9   7      474.55      494.08    151.94 o
   0  10   7      339.26      336.14     42.84 o
   1  10   7    10012.12     9844.08    146.98 o
   2  10   7      157.31      151.32     27.09 o
   3  10   7       92.79       95.74     25.50 o
   4  10   7      620.83      551.38     47.83 o
   5  10   7     2552.26     2509.80     85.33 o
   6  10   7      404.63      391.22     61.49 o
   7  10   7     3153.86     3158.30    148.47 o
   8  10   7       20.84       47.78     62.31 o
   9  10   7      486.30      569.47    155.41 o
  10  10   7     1562.56     1323.34    212.25 o
   1  11   7     7147.16     7023.00    109.17 o
   2  11   7       33.76       57.75     25.08 o
   3  11   7     5963.05     5804.77    100.97 o
   4  11   7     1978.88     1933.48     70.64 o
   5  11   7      125.49      202.01     39.80 o
   6  11   7      864.85      783.59     79.20 o
   7  11   7      216.95      144.63     54.61 o
   8  11   7       14.96       -8.67     55.42 o
   9  11   7      109.41      163.31     77.42 o
   0  12   7     4323.44     4225.55    120.26 o
   1  12   7        8.91       -1.42     23.59 o
   2  12   7     3748.64     3725.36     86.16 o
   3  12   7      216.58      221.54     36.98 o
   4  12   7      187.45      215.30     37.77 o
   5  12   7       29.99       29.98     33.61 o
   6  12   7      196.62      191.83     51.28 o
   7  12   7     5995.29     5947.11    190.18 o
   8  12   7        7.50       -5.05     60.62 o
   9  12   7     5195.74     5580.73    454.07 o
   1  13   7      252.24      223.39     32.64 o
   2  13   7     2473.50     2540.02     75.90 o
   3  13   7      534.63      537.04     48.93 o
   4  13   7       25.76       47.56     31.52 o
   5  13   7      186.27      230.56     46.16 o
   6  13   7     1091.85     1108.09     85.71 o
   7  13   7     1612.19     1655.09    114.38 o
   8  13   7     4518.80     4660.18    230.29 o
   0  14   7      154.09      151.40     46.02 o
   1  14   7     1365.57     1337.88     59.24 o
   2  14   7       52.47       58.16     28.37 o
   3  14   7     1252.25     1099.76     65.17 o
   4  14   7       47.48       50.37     34.91 o
   5  14   7     3006.25     3157.47    127.85 o
   6  14   7      763.29      872.69     82.22 o
   7  14   7      587.87      638.61     89.91 o
   1  15   7      781.77      827.65     52.60 o
   2  15   7      422.80      437.54     43.64 o
   3  15   7      325.22      323.39     48.74 o
   4  15   7      534.22      586.80     56.51 o
   5  15   7       22.27       25.23     45.69 o
   6  15   7      283.26      298.14     63.88 o
   7  15   7      569.49      536.90     77.05 o
   0  16   7     6256.79     6009.67    168.82 o
   1  16   7     2868.92     2899.61     86.27 o
   2  16   7      899.58     1017.14     64.83 o
   3  16   7      517.60      565.94     53.56 o
   4  16   7     1317.59     1349.65     78.83 o
   5  16   7       50.47       47.42     50.90 o
   6  16   7       10.63      -14.32     47.83 o
   1  17   7     8493.45     8402.78    145.21 o
   2  17   7     1670.21     1512.35     91.11 o
   3  17   7      339.96      405.18     52.48 o
   4  17   7        8.11      -12.80     37.40 o
   0  18   7      582.24      588.00     77.83 o
   1  18   7     2560.51     2727.62     92.06 o
   2  18   7        7.13        0.99     36.62 o
   3  18   7       31.86        4.93     49.22 o
   0   0   8     1526.15     1554.15    109.02 o
   1   0   8     3367.72     2896.49     93.05 o
   2   0   8    20952.84    22451.21    507.28 o
   3   0   8   146069.36   139792.02   2427.51 o
   4   0   8      391.95      482.77     42.20 o
   5   0   8      278.62      250.69     36.24 o
   6   0   8     2108.37     2022.06    104.95 o
   7   0   8      923.65      860.58    131.06 o
   8   0   8       39.46       60.31     68.43 o
   9   0   8     2395.75     2189.72    209.93 o
  10   0   8      852.09      720.24    155.41 o
  11   0   8     3662.83     4028.02    313.15 o
   1   1   8     1432.03     1211.93     46.97 o
   2   1   8     3645.86     3624.89     69.37 o
   3   1   8     7521.65     8085.63    105.00 o
   4   1   8      463.64      492.16     28.08 o
   5   1   8     7093.85     7043.17    124.95 o
   6   1   8     2822.79     2922.63     86.95 o
   7   1   8     1536.83     1439.02    110.30 o
   8   1   8      498.25      472.04     83.09 o
   9   1   8       79.90      112.93     60.76 o
  10   1   8      133.25      231.11     82.93 o
  11   1   8     1049.44     1025.59    130.57 o
   0   2   8       95.85      128.28     26.74 o
   1   2   8      455.70      648.14     41.92 o
   2   2   8     2224.13     2397.21     71.15 o
   3   2   8    11966.91    11841.13    223.65 o
   4   2   8      510.96      559.99     30.05 o
   5   2   8     1459.14     1393.45     44.74 o
   6   2   8      552.40      525.96     43.18 o
   7   2   8      310.63      305.68     66.41 o
   8   2   8      286.64      295.10     72.98 o
   9   2   8     1202.36     1095.10    118.25 o
  10   2   8      477.75      340.30     87.93 o
  11   2   8      107.41      158.89     79.06 o
   1   3   8     6619.55     6072.45    134.42 o
   2   3   8     6639.08     6520.88    130.58 o
   3   3   8      111.26      152.71     23.87 o
   4   3   8     2040.43     2115.87     81.19 o
   5   3   8    21663.84    21507.22    277.54 o
   6   3   8      746.10      764.32     51.39 o
   7   3   8     3362.77     3162.65    156.64 o
   8   3   8     2591.59     2597.44    152.94 o
   9   3   8     4574.94     4537.48    208.72 o
  10   3   8      252.79      160.79     75.40 o
  11   3   8     3762.83     3581.50    301.55 o
   0   4   8     5852.85     7342.51    236.60 o
   1   4   8     4271.32     4699.69    156.02 o
   2   4   8      101.84       65.21     20.33 o
   3   4   8    14805.29    11785.03   2224.91 o
   4   4   8     5766.53     5899.95    143.80 o
   5   4   8        0.62       -3.80     21.43 o
   6   4   8     6942.47     7042.43    161.21 o
   7   4   8       71.07       34.79     66.11 o
   8   4   8        0.50       -3.48     60.31 o
   9   4   8     3862.16     3424.92    262.12 o
  10   4   8     3592.51     3220.79    271.40 o
  11   4   8     2587.77     3057.26    280.67 o
   1   5   8     1894.58     1883.88     56.04 o
   2   5   8     1583.78     1779.17     48.05 o
   3   5   8     4242.88     4641.82    131.08 o
   4   5   8      686.47      748.09     47.22 o
   5   5   8      148.45      127.53     27.93 o
   6   5   8     2431.31     1989.36    460.45 o
   7   5   8     3899.90     3491.03    236.60 o
   8   5   8      201.14      170.49     92.78 o
   9   5   8        4.31        6.96     75.39 o
  10   5   8        0.28       15.08     85.83 o
  11   5   8       80.46       38.27     97.42 o
   0   6   8      415.61      557.41    106.12 o
   1   6   8     2679.69     3117.25     85.79 o
   2   6   8     1431.80     1471.71     48.62 o
   3   6   8     1110.04     1027.75     43.04 o
   4   6   8     4767.60     4728.36    104.63 o
   5   6   8    12253.97    12778.51    170.83 o
   6   6   8      116.19      132.24     40.21 o
   7   6   8     1882.89     1900.21    118.90 o
   8   6   8      596.67      547.43    129.90 o
   9   6   8     2572.53     2715.12    241.24 o
  10   6   8        8.01        6.96     89.31 o
  11   6   8       60.92       40.59     97.42 o
   1   7   8     1870.73     1721.74     55.71 o
   2   7   8     7566.18     7614.49    162.06 o
   3   7   8      593.41      665.63     47.97 o
   4   7   8      180.16      127.30     31.59 o
   5   7   8     2333.15     2294.93     81.92 o
   6   7   8      346.86      349.81     52.30 o
   7   7   8      906.03      915.04     95.22 o
   8   7   8      502.44      548.59    133.38 o
   9   7   8     1242.78     1109.94    179.77 o
  10   7   8       27.47       35.95     95.10 o
   0   8   8    10565.45    10919.05    213.52 o
   1   8   8     3901.62     4011.77     85.28 o
   2   8   8      210.13      228.03     29.89 o
   3   8   8    10765.04    10429.78    160.97 o
   4   8   8      787.76      692.74     52.58 o
   5   8   8      692.77      593.48     51.65 o
   6   8   8      100.64      148.67     44.59 o
   7   8   8      758.31      734.76     90.53 o
   8   8   8       15.80      -23.20     74.23 o
   9   8   8     1249.83     1264.19    193.69 o
  10   8   8      338.70      356.06    139.18 o
   1   9   8      209.87      248.00     30.46 o
   2   9   8      237.42      285.06     31.63 o
   3   9   8     8085.01     8188.65    150.39 o
   4   9   8      108.10      105.21     36.07 o
   5   9   8      257.85      220.92     42.21 o
   6   9   8       79.46       71.12     42.67 o
   7   9   8     2053.59     1927.43    131.55 o
   8   9   8      263.52      305.03    120.62 o
   9   9   8      739.02      893.05    175.13 o
  10   9   8      580.91      481.32    153.10 o
   0  10   8     2359.09     2573.26    102.20 o
   1  10   8      238.81      246.65     30.41 o
   2  10   8     4200.37     4402.03     91.92 o
   3  10   8     9489.05     9446.27    151.69 o
   4  10   8      980.37      946.67     65.38 o
   5  10   8     1453.00     1342.15     75.25 o
   6  10   8      330.70      427.13     63.76 o
   7  10   8      712.30      848.28    103.37 o
   8  10   8      314.92      329.59     81.19 o
   9  10   8     2010.66     1824.38    222.68 o
   1  11   8    11302.76    11488.87    139.56 o
   2  11   8     4163.28     4093.92     86.50 o
   3  11   8     2222.76     2186.78     82.54 o
   4  11   8      209.68      201.86     39.90 o
   5  11   8     3457.50     3582.08    117.55 o
   6  11   8     1456.14     1421.95     99.50 o
   7  11   8     2305.04     2417.19    140.00 o
   8  11   8     4130.43     4146.07    207.82 o
   9  11   8     3980.78     4127.77    321.27 o
   0  12   8     9484.31     9495.22    247.42 o
   1  12   8     7118.04     6948.58    115.19 o
   2  12   8      264.21      247.23     34.21 o
   3  12   8     1439.66     1359.57     70.33 o
   4  12   8      649.47      748.33     59.32 o
   5  12   8     1775.22     1842.04     83.46 o
   6  12   8       22.50       37.47     45.27 o
   7  12   8     4339.17     4359.39    166.62 o
   8  12   8      292.37      388.30     94.27 o
   1  13   8     2935.48     2757.07     75.16 o
   2  13   8       76.17       97.96     30.69 o
   3  13   8      240.17      217.21     39.65 o
   4  13   8      426.24      432.69     52.87 o
   5  13   8     1003.55      991.87     69.99 o
   6  13   8     2054.73     2187.64    125.79 o
   7  13   8      775.90      747.86     90.74 o
   8  13   8      235.14      245.87     90.20 o
   0  14   8     3912.20     3776.88    170.93 o
   1  14   8     2964.26     2798.01     78.84 o
   2  14   8      541.68      474.02     49.60 o
   3  14   8     5436.18     5418.55    125.32 o
   4  14   8      508.84      594.04     61.88 o
   5  14   8     2045.67     2194.98     96.77 o
   6  14   8     1006.07      999.33     99.37 o
   7  14   8     6083.41     6185.04    209.43 o
   1  15   8    12259.75    12266.11    161.40 o
   2  15   8     2674.05     2680.18     88.46 o
   3  15   8     1612.84     1518.85     77.43 o
   4  15   8        5.56        0.82     38.20 o
   5  15   8      731.14      745.50     79.14 o
   6  15   8      275.72      333.69     82.36 o
   0  16   8      589.67      574.89     71.51 o
   1  16   8      938.83      882.95     57.53 o
   2  16   8     1060.05      990.45     64.85 o
   3  16   8       49.24       58.85     35.83 o
   4  16   8      269.72      270.38     50.22 o
   5  16   8      202.30      190.63     60.49 o
   1  17   8     2689.26     2705.83     96.25 o
   2  17   8     1433.77     1390.91     76.26 o
   3  17   8      307.54      232.40     46.34 o
   4  17   8      101.52       76.58     43.34 o
   0  18   8     2956.88     2791.09    134.03 o
   1  18   8     2160.16     2024.82     89.33 o
   2  18   8        2.02      -35.23     35.23 o
   1   1   9      133.23      100.82     21.61 o
   2   1   9    28796.64    29385.97    381.10 o
   3   1   9     4336.43     4093.80     86.55 o
   4   1   9     3338.53     3318.49     74.85 o
   5   1   9     1134.56     1139.66     45.44 o
   6   1   9      269.78      220.09     37.44 o
   7   1   9      210.39      217.22     63.95 o
   8   1   9       32.12       73.70     50.77 o
   9   1   9       52.61       18.33     57.41 o
  10   1   9      267.11      161.87     75.11 o
  11   1   9       24.94       26.12     68.39 o
   0   2   9    13926.09    12872.23    423.33 o
   1   2   9      139.07      174.90     28.55 o
   2   2   9     6968.86     7523.37    283.08 o
   3   2   9     9049.71     9500.06    197.72 o
   4   2   9    29153.85    29781.90    574.18 o
   5   2   9      162.00      128.74     26.40 o
   6   2   9     3084.10     2822.81    112.67 o
   7   2   9     3727.63     3173.84    175.13 o
   8   2   9      117.46       79.28     53.49 o
   9   2   9        2.09       -9.16     48.20 o
  10   2   9     5912.91     5857.20    250.54 o
  11   2   9      284.37      312.33     95.48 o
   1   3   9     3356.88     3308.86    119.72 o
   2   3   9    28279.58    28809.01    692.52 o
   3   3   9        5.61       25.72     19.21 o
   4   3   9     4320.59     4491.83    133.39 o
   5   3   9       12.15       12.95     18.15 o
   6   3   9     2087.94     2054.53     76.72 o
   7   3   9     3368.33     3089.74    157.40 o
   8   3   9     2446.59     2537.04    222.68 o
   9   3   9     1104.10     1055.54    119.53 o
  10   3   9       56.67       45.50     62.70 o
  11   3   9      210.54      247.04    125.26 o
   0   4   9     4255.54     4889.82    119.19 o
   1   4   9       80.43       89.47     20.16 o
   2   4   9     1282.12      898.16    374.68 o
   3   4   9     1101.90     1132.53     51.44 o
   4   4   9     3384.94     3072.98    104.29 o
   5   4   9     2119.04     2220.35     73.23 o
   6   4   9       15.93        4.26     29.22 o
   7   4   9     2461.60     2334.70    197.17 o
   8   4   9       48.68      133.38     86.99 o
   9   4   9       63.41       92.78     88.15 o
  10   4   9      303.12      401.29    136.86 o
  11   4   9      405.04      347.94    140.34 o
   1   5   9      577.64      632.07     37.96 o
   2   5   9    12163.06    11506.36    226.85 o
   3   5   9     3497.19     3830.00     90.03 o
   4   5   9     1262.87      675.17    296.26 o
   5   5   9       77.80       81.09     27.33 o
   6   5   9     4434.71     4372.80    123.40 o
   7   5   9      123.76      147.30     85.83 o
   8   5   9     6932.53     6648.03    342.14 o
   9   5   9      534.37      751.56    157.73 o
  10   5   9     4223.24     3968.87    303.87 o
  11   5   9       88.92      118.30    117.14 o
   0   6   9    16681.25    15811.87    548.01 o
   1   6   9     4153.62     4093.14     85.77 o
   2   6   9     2875.20     2720.93     63.50 o
   3   6   9      329.36      413.46     40.08 o
   4   6   9    11287.70    11379.42    174.27 o
   5   6   9      150.15      191.75     34.46 o
   6   6   9     9111.76     9221.80    153.60 o
   7   6   9     2129.32     1848.74    187.89 o
   8   6   9      689.36      540.47    132.22 o
   9   6   9        3.45       85.83     90.47 o
   1   7   9     5015.59     5441.62    104.52 o
   2   7   9      186.58      177.81     26.56 o
   3   7   9      413.42      453.01     42.80 o
   4   7   9     3257.61     3342.42     95.75 o
   5   7   9       64.09       83.65     32.32 o
   6   7   9     1832.65     1804.78     92.80 o
   7   7   9     1541.55     1141.25    162.37 o
   8   7   9      336.63      372.30    122.94 o
   9   7   9      159.49      153.10    105.54 o
  10   7   9     1533.33     1624.89    227.32 o
   0   8   9     6076.92     5928.39    162.96 o
   1   8   9     1613.67     1639.55     59.66 o
   2   8   9    15457.19    16515.58    268.48 o
   3   8   9      282.23      299.22     41.25 o
   4   8   9     5312.74     5580.42    126.12 o
   5   8   9       44.96       37.28     30.61 o
   6   8   9      511.45      529.79     61.89 o
   7   8   9      152.40      220.36    100.90 o
   8   8   9        9.11      -31.31     68.43 o
   9   8   9      157.54      148.46    107.86 o
  10   8   9     1107.53     1031.07    193.69 o
   1   9   9       75.40      109.87     28.77 o
   2   9   9    22567.40    23046.43    247.76 o
   3   9   9      261.90      258.78     42.13 o
   4   9   9     3214.80     3102.06    111.37 o
   5   9   9     1105.48     1065.52     68.90 o
   6   9   9     1647.90     1748.94     99.09 o
   7   9   9      732.66      599.86     90.40 o
   8   9   9     3459.22     3820.42    284.15 o
   9   9   9        4.93       13.92     88.15 o
  10   9   9        1.85       31.31     95.10 o
   0  10   9     9157.79     9812.50    228.02 o
   1  10   9      131.38      112.56     31.35 o
   2  10   9     1044.05     1081.24     66.69 o
   3  10   9     1688.21     1772.50     81.38 o
   4  10   9     3469.90     3421.60    109.20 o
   5  10   9      462.47      517.76     55.17 o
   6  10   9     4121.43     4415.43    151.79 o
   7  10   9       88.14       78.87     62.33 o
   8  10   9      535.41      481.32    140.34 o
   9  10   9        5.92      -45.23     80.03 o
   1  11   9      441.59      456.09     42.30 o
   2  11   9      729.50      696.67     60.30 o
   3  11   9     2602.28     2463.45     97.18 o
   4  11   9       24.27       44.29     34.41 o
   5  11   9     2205.51     2474.06    133.92 o
   6  11   9        3.38      -12.30     42.18 o
   7  11   9      156.17      204.54     76.28 o
   8  11   9        2.27      125.26    103.22 o
   9  11   9      128.14      146.14    118.30 o
   0  12   9     1708.78     1726.87     85.67 o
   1  12   9     1221.05     1261.21     57.30 o
   2  12   9     1086.97     1127.38     67.28 o
   3  12   9      505.24      520.36     52.06 o
   4  12   9      855.54      959.85     73.17 o
   5  12   9      750.22      851.79     71.87 o
   6  12   9     3822.96     4107.15    159.31 o
   7  12   9       83.73       53.21     65.38 o
   8  12   9      594.43      661.09    161.21 o
   1  13   9      680.63      729.57     46.30 o
   2  13   9      840.38      931.32     65.36 o
   3  13   9       36.86       44.37     34.97 o
   4  13   9      753.03      831.06     72.72 o
   5  13   9        0.89      -15.20     38.92 o
   6  13   9       85.31       81.99     54.87 o
   7  13   9       10.52       -1.03     51.38 o
   8  13   9     9192.58     9395.63    474.36 o
   0  14   9     3627.54     3827.65    128.66 o
   1  14   9      201.67      196.83     35.07 o
   2  14   9       98.19       92.84     35.72 o
   3  14   9       66.92       62.58     38.52 o
   4  14   9     1804.96     1805.65     88.86 o
   5  14   9        8.75       12.79     42.88 o
   6  14   9     1601.29     1829.43    172.40 o
   7  14   9      102.22      126.80     63.79 o
   1  15   9     1488.53     1445.07     69.96 o
   2  15   9      816.09      934.54     61.00 o
   3  15   9     1193.81     1133.79     86.46 o
   4  15   9      285.15      317.43     55.11 o
   5  15   9        6.21       -9.28     50.70 o
   6  15   9       92.10      109.96     64.28 o
   0  16   9    12340.57    12234.68    402.61 o
   1  16   9      139.37      117.66     39.21 o
   2  16   9     1528.44     1572.96     76.39 o
   3  16   9      850.44      891.40     74.89 o
   4  16   9     1850.86     1792.88     97.22 o
   5  16   9      235.71      286.32     75.67 o
   1  17   9       12.48       -2.35     35.38 o
   2  17   9     2947.15     3001.97    101.70 o
   3  17   9      198.20      172.15     48.72 o
   4  17   9      170.18      171.71     67.85 o
   0  18   9     3343.15     3045.85    163.15 o
   1  18   9       68.37       68.98     57.05 o
   0   0  10     1492.17     1463.68    120.62 o
   1   0  10      599.85      502.02     43.07 o
   2   0  10      180.12      183.32     32.37 o
   3   0  10    18526.70    17574.70    389.30 o
   4   0  10        7.84        8.09     25.63 o
   5   0  10     4427.59     4318.63    117.22 o
   6   0  10     1360.89     1344.68     97.57 o
   7   0  10      549.38      446.53    109.02 o
   8   0  10     3289.29     2892.57    234.28 o
   9   0  10      505.15      487.12    131.06 o
  10   0  10      574.99      581.07    150.78 o
  11   0  10      231.82      258.64    128.74 o
   1   1  10      147.08      150.63     25.43 o
   2   1  10      428.75      356.23     30.46 o
   3   1  10      198.29      215.78     27.82 o
   4   1  10       57.16       52.33     20.17 o
   5   1  10     2703.15     2588.19     66.72 o
   6   1  10      349.71      376.42     44.35 o
   7   1  10      519.40      518.18     81.60 o
   8   1  10     1153.57      965.60    186.15 o
   9   1  10      520.42      389.42     95.10 o
  10   1  10        0.18       35.53     61.59 o
  11   1  10     1840.41     1825.82    164.84 o
   0   2  10     2715.04     2935.84     93.07 o
   1   2  10     4061.87     4139.99    101.24 o
   2   2  10     1140.38     1386.03     84.39 o
   3   2  10      344.60      372.44     26.84 o
   4   2  10      923.55      862.32     46.75 o
   5   2  10     1170.18     1111.96     52.52 o
   6   2  10      740.64      715.88     52.80 o
   7   2  10      144.68      161.17     59.45 o
   8   2  10     1140.48     1172.28    154.25 o
   9   2  10      407.06      350.54     86.50 o
  10   2  10      306.05      359.02     93.40 o
  11   2  10       72.92       80.34     73.69 o
   1   3  10      341.54      371.89     38.74 o
   2   3  10     5356.29     5005.04    118.15 o
   3   3  10       17.48       22.52     20.17 o
   4   3  10      230.81      230.40     27.80 o
   5   3  10    15338.74    14644.80    178.62 o
   6   3  10      833.28      883.42     59.04 o
   7   3  10     1498.93     1366.52    113.53 o
   8   3  10     2736.98     2465.06    154.12 o
   9   3  10      749.64      576.26     97.33 o
  10   3  10      324.93      308.51    129.90 o
  11   3  10     4341.70     4359.73    334.03 o
   0   4  10      201.78      237.47     37.52 o
   1   4  10     1202.23     1005.00     53.74 o
   2   4  10        8.08      -15.81     15.81 o
   3   4  10    13308.53    12574.04    215.77 o
   4   4  10      198.09      185.77     30.25 o
   5   4  10       90.77       52.75     27.59 o
   6   4  10     7656.73     7824.45    202.11 o
   7   4  10     8770.86     8051.40    356.06 o
   8   4  10      603.71      547.43    129.90 o
   9   4  10     6532.30     6221.22    353.74 o
  10   4  10      555.00      531.19    147.30 o
  11   4  10     1478.90     1382.49    218.04 o
   1   5  10      437.62      389.53     33.37 o
   2   5  10     2802.85     2933.05     79.62 o
   3   5  10     1649.62      934.80    454.17 o
   4   5  10      907.61      886.96     53.46 o
   5   5  10     7525.92     7733.80    135.39 o
   6   5  10      794.34      935.77     70.94 o
   7   5  10     2257.01     2274.39    202.97 o
   8   5  10     1128.30     1004.40    162.37 o
   9   5  10      721.65      594.98    146.14 o
  10   5  10        5.90      -13.92     88.15 o
   0   6  10     2950.60     3099.28    111.44 o
   1   6  10      211.96      269.06     31.92 o
   2   6  10     1723.30     1791.93     67.67 o
   3   6  10     3144.18     3065.45     87.87 o
   4   6  10     1209.58     1232.34     62.77 o
   5   6  10     2931.65     2299.72    664.48 o
   6   6  10     3317.49     3173.54    114.85 o
   7   6  10     3901.74     3890.00    259.80 o
   8   6  10      101.33      228.48    109.02 o
   9   6  10      836.22      819.99    162.37 o
  10   6  10      188.94      286.47    131.06 o
   1   7  10    20396.38    21085.95    356.91 o
   2   7  10     6079.85     5772.80    135.38 o
   3   7  10     4502.78     4508.47    115.84 o
   4   7  10      666.26      607.23     50.70 o
   5   7  10    16490.13    16785.74    212.53 o
   6   7  10       16.28      -10.88     46.39 o
   7   7  10       82.48       11.60     73.07 o
   8   7  10       75.73       98.58     90.47 o
   9   7  10     1237.00     1011.35    176.29 o
  10   7  10      157.06       89.31    106.70 o
   0   8  10     1600.78     1755.00     98.01 o
   1   8  10    10598.16    10419.33    227.51 o
   2   8  10       68.65       59.75     30.17 o
   3   8  10    11774.95    11792.00    178.08 o
   4   8  10       38.91       37.18     31.80 o
   5   8  10      496.97      529.22     53.19 o
   6   8  10     2205.98     2186.27    104.17 o
   7   8  10      357.54      440.73    122.94 o
   8   8  10     1542.91     1479.92    201.81 o
   9   8  10      133.76      303.87    126.42 o
  10   8  10      151.60      122.94    114.82 o
   1   9  10     1993.10     2091.01     70.49 o
   2   9  10      412.05      428.21     48.15 o
   3   9  10     3388.82     3491.59    105.52 o
   4   9  10        0.15       -0.88     29.96 o
   5   9  10      101.10       99.84     36.77 o
   6   9  10      206.06      238.82     53.61 o
   7   9  10       58.72       60.31     86.99 o
   8   9  10      885.07      949.88    172.81 o
   9   9  10      120.45      104.38    102.06 o
   0  10  10      136.52      205.56     56.64 o
   1  10  10     1550.45     1524.41     66.33 o
   2  10  10      260.59      296.68     44.95 o
   3  10  10    12956.78    12358.47    198.71 o
   4  10  10        3.03       -1.86     31.38 o
   5  10  10       66.94       57.38     36.57 o
   6  10  10     2221.26     2285.99    116.66 o
   7  10  10     2175.90     2047.07    214.56 o
   8  10  10      130.68      237.76    122.94 o
   9  10  10      599.44      683.13    167.01 o
   1  11  10     3565.10     3778.43    115.34 o
   2  11  10     5056.70     5089.01    133.71 o
   3  11  10     2126.64     1941.34     89.43 o
   4  11  10      634.96      679.68     63.11 o
   5  11  10     4650.27     4845.51    138.65 o
   6  11  10     1923.95     1932.55    111.77 o
   7  11  10      373.39      497.56    143.82 o
   8  11  10     1803.38     1867.30    225.00 o
   0  12  10     6491.00     6386.09    172.71 o
   1  12  10     2930.69     2953.19    108.08 o
   2  12  10      670.73      761.18     66.18 o
   3  12  10      160.23      167.13     45.20 o
   4  12  10        2.53      -10.62     35.50 o
   5  12  10        0.13      -16.30     36.57 o
   6  12  10     2669.10     2842.60    137.60 o
   7  12  10      679.67      584.67    102.03 o
   8  12  10       82.46      208.77    122.94 o
   1  13  10       80.90       96.03     42.14 o
   2  13  10      185.32      205.10     49.09 o
   3  13  10       63.55       51.76     41.38 o
   4  13  10      233.65      261.98     53.46 o
   5  13  10      339.98      352.30     58.66 o
   6  13  10      127.13      159.28     61.97 o
   7  13  10       11.21       72.02     70.40 o
   0  14  10     4889.21     4882.36    167.13 o
   1  14  10      423.73      469.42     55.80 o
   2  14  10      185.79      197.10     50.73 o
   3  14  10     1118.28     1075.37     82.44 o
   4  14  10      874.72      872.79     78.30 o
   5  14  10      479.84      484.39     66.40 o
   6  14  10     3217.00     3243.58    155.35 o
   1  15  10     3695.98     3718.38    121.79 o
   2  15  10     1677.48     1676.04     89.82 o
   3  15  10      128.65      105.52     50.24 o
   4  15  10     1918.21     1992.59    108.64 o
   5  15  10     1634.43     1738.69    124.18 o
   6  15  10      351.64      355.34     80.49 o
   0  16  10      219.49      216.05     80.06 o
   1  16  10     1095.23     1228.05     84.33 o
   2  16  10      133.99      145.01     49.26 o
   3  16  10      181.00      175.92     57.11 o
   4  16  10       23.51       54.08     49.90 o
   1  17  10     2776.45     2828.59    117.80 o
   2  17  10      314.83      357.55     60.85 o
   3  17  10       33.57       64.50     48.09 o
   1   1  11    26082.57    24500.30    418.95 o
   2   1  11    14117.47    13065.06    135.35 o
   3   1  11      106.67       75.75     21.86 o
   4   1  11     3350.87     3133.56     73.94 o
   5   1  11     9162.38     8865.84    120.84 o
   6   1  11     2784.26     2871.52     97.84 o
   7   1  11      575.63      516.71     83.64 o
   8   1  11     1413.73     1490.83    146.14 o
   9   1  11     2321.89     2210.46    157.04 o
  10   1  11      457.93      554.80    108.74 o
  11   1  11     1504.07     1077.19    138.53 o
   0   2  11    23671.25    22715.91   1187.07 o
   1   2  11     3519.37     3211.27    127.23 o
   2   2  11     5937.12     5990.96    114.52 o
   3   2  11    20954.60    19948.47    632.48 o
   4   2  11     2852.11     2740.88     76.05 o
   5   2  11       36.20       43.05     24.97 o
   6   2  11       29.05       19.72     34.59 o
   7   2  11    13661.28    12990.59    318.57 o
   8   2  11        2.13       50.71     54.87 o
   9   2  11      499.58      448.42     92.86 o
  10   2  11     3220.93     2921.94    189.40 o
  11   2  11     1018.08      854.64    129.89 o
   1   3  11      343.11      414.15     31.84 o
   2   3  11       15.75        8.04     19.00 o
   3   3  11     3340.88     3245.45    112.83 o
   4   3  11      849.40      812.83     52.83 o
   5   3  11     1201.80     1052.30     59.08 o
   6   3  11     1430.62     1383.47     79.73 o
   7   3  11       16.70        9.81     46.33 o
   8   3  11      117.86      178.32     67.83 o
   9   3  11     1266.21     1093.40    125.35 o
  10   3  11      139.37      134.54    106.70 o
   0   4  11     9875.50    10070.93    181.67 o
   1   4  11      109.50      108.44     22.30 o
   2   4  11      178.78      214.52     30.75 o
   3   4  11     1241.92     1181.39     55.24 o
   4   4  11     3481.25     3423.26    110.80 o
   5   4  11      470.90      484.66     45.73 o
   6   4  11        0.93       16.80     33.24 o
   7   4  11     1452.73     1418.45    169.33 o
   8   4  11       54.13       17.40     76.55 o
   9   4  11      529.20      437.25    135.70 o
  10   4  11      116.55       75.39    100.90 o
   1   5  11      925.10      767.16     43.18 o
   2   5  11      255.80      289.23     34.32 o
   3   5  11     1979.58     1995.47     71.29 o
   4   5  11      732.07      767.10     51.45 o
   5   5  11    11291.28    11351.42    252.51 o
   6   5  11     1222.87     1348.40     82.64 o
   7   5  11      851.79     1148.21    163.53 o
   8   5  11     1274.28     1106.46    171.65 o
   9   5  11     3324.19     3370.41    273.72 o
  10   5  11      125.69      171.65    115.98 o
   0   6  11       65.92       16.66     31.18 o
   1   6  11       21.06       27.84     29.64 o
   2   6  11     1021.33     1028.47     56.06 o
   3   6  11     3604.46     3394.25     94.20 o
   4   6  11      163.25       76.47     55.10 o
   5   6  11      387.83      447.93     55.90 o
   6   6  11       73.60      122.42     42.20 o
   7   6  11     4267.13     4134.72    271.40 o
   8   6  11       98.69      185.57     99.74 o
   9   6  11     1114.42      875.66    167.01 o
  10   6  11     1351.08     1397.57    214.56 o
   1   7  11     1503.78     1445.52     77.79 o
   2   7  11       61.85       61.74     29.78 o
   3   7  11       28.60        8.66     27.11 o
   4   7  11     1160.50     1248.42     66.94 o
   5   7  11      515.84      481.93     49.67 o
   6   7  11      755.03      773.34     71.03 o
   7   7  11       15.95       63.79     82.35 o
   8   7  11      221.11      409.41    129.90 o
   9   7  11      648.72      634.42    155.41 o
  10   7  11      340.55      374.62    142.66 o
   0   8  11      125.70      152.47     46.72 o
   1   8  11     1383.62     1473.77     82.17 o
   2   8  11     2280.41     2087.50     81.40 o
   3   8  11     2616.42     2743.41     93.26 o
   4   8  11     2784.57     2736.53    102.45 o
   5   8  11      816.50      836.99     62.75 o
   6   8  11       70.01      111.76     57.29 o
   7   8  11      351.75      462.76    128.74 o
   8   8  11      710.34      779.39    162.37 o
   9   8  11       25.87       97.42    103.22 o
   1   9  11    18953.31    19095.47    316.63 o
   2   9  11     2769.37     2815.14     97.25 o
   3   9  11      422.57      435.33     50.16 o
   4   9  11     6410.69     6304.74    143.69 o
   5   9  11     4260.24     4409.36    124.77 o
   6   9  11        7.03       -2.91     48.75 o
   7   9  11     1078.99      939.45    162.37 o
   8   9  11      200.20      277.19    122.94 o
   9   9  11      316.65      375.78    139.18 o
   0  10  11     3918.79     3922.15    154.56 o
   1  10  11     4607.75     4406.55    124.09 o
   2  10  11     1950.79     2004.92     87.39 o
   3  10  11    10455.81    10532.33    186.55 o
   4  10  11     3001.94     2977.29    106.97 o
   5  10  11      317.25      363.59     52.40 o
   6  10  11      412.38      444.13     66.27 o
   7  10  11     4548.50     4277.38    299.23 o
   8  10  11      114.21       44.07     93.94 o
   9  10  11      222.04      286.47    134.54 o
   1  11  11     1374.34     1412.25     79.38 o
   2  11  11       92.89       92.48     38.77 o
   3  11  11     1034.97      962.80     70.55 o
   4  11  11      777.50      844.81     70.05 o
   5  11  11      634.00      594.37     62.88 o
   6  11  11      763.18      678.39     79.51 o
   7  11  11      665.77      708.64    157.73 o
   8  11  11      569.07      686.61    168.17 o
   0  12  11       43.00       85.60     45.47 o
   1  12  11       25.77       27.91     34.84 o
   2  12  11        1.88      -14.59     32.11 o
   3  12  11      316.79      331.25     54.35 o
   4  12  11     1792.53     1809.26     94.69 o
   5  12  11      484.44      441.70     61.15 o
   6  12  11     2078.92     2200.72    125.84 o
   7  12  11     4231.58     4066.30    306.19 o
   8  12  11      245.65      301.55    138.02 o
   1  13  11     1608.82     1665.35     90.26 o
   2  13  11     1202.61     1244.14     85.23 o
   3  13  11      262.84      282.32     53.78 o
   4  13  11     1227.45     1330.23     89.38 o
   5  13  11     2920.21     3121.87    124.05 o
   6  13  11     1404.51     1396.51    111.66 o
   7  13  11     1962.82     2211.76    242.40 o
   0  14  11      178.18      194.22     74.19 o
   1  14  11        2.29        0.38     34.09 o
   2  14  11      215.41      206.97     52.48 o
   3  14  11     1607.84     1597.70     95.70 o
   4  14  11      502.37      559.09     68.55 o
   5  14  11      422.33      493.40     70.00 o
   6  14  11      254.04      219.46     68.52 o
   1  15  11     1626.36     1768.57     92.28 o
   2  15  11      138.06      157.82     52.63 o
   3  15  11     1409.26     1497.34     99.91 o
   4  15  11        9.21       21.94     45.99 o
   5  15  11     1300.59     1303.11    114.03 o
   0  16  11     1122.68      978.04    124.53 o
   1  16  11     1275.28     1267.25     96.75 o
   2  16  11      244.20      235.90     54.23 o
   3  16  11     2285.53     2407.34    120.54 o
   4  16  11     2296.12     2484.37    142.66 o
   1  17  11     1100.46     1095.95     96.69 o
   2  17  11     2443.27     2594.92    129.55 o
   0   0  12    20311.48    18863.16    424.49 o
   1   0  12     1001.34     1093.55     63.82 o
   2   0  12       96.74       46.83     28.96 o
   3   0  12      456.82      482.13     50.51 o
   4   0  12      299.25      277.57     44.83 o
   5   0  12     5642.01     5479.72    142.85 o
   6   0  12     2901.92     2729.33    140.35 o
   7   0  12     4684.06     4159.08    266.76 o
   8   0  12       77.94      102.06     88.15 o
   9   0  12       30.07      -34.79     71.91 o
  10   0  12     1022.69      910.45    179.77 o
   1   1  12        5.63       22.75     19.69 o
   2   1  12     4997.79     4544.01     94.90 o
   3   1  12      491.11      518.07     36.95 o
   4   1  12     1833.19     1900.02     62.17 o
   5   1  12     1948.44     1917.32     64.83 o
   6   1  12     3273.43     3067.34    103.89 o
   7   1  12       40.66       27.70     46.72 o
   8   1  12      514.34      593.14     95.09 o
   9   1  12      989.95      987.45    122.51 o
  10   1  12        9.83       14.88     62.26 o
   0   2  12     1430.05     1667.69    258.64 o
   1   2  12     1159.65     1192.15     58.07 o
   2   2  12      181.93      157.74     30.97 o
   3   2  12      546.74      598.60     47.98 o
   4   2  12       97.91       96.25     28.45 o
   5   2  12      579.91      541.49     44.13 o
   6   2  12     1527.14     1662.33     81.57 o
   7   2  12       27.70       17.22     38.13 o
   8   2  12      402.17      380.20     90.47 o
   9   2  12        0.32      -28.80     50.39 o
  10   2  12       20.38       19.24     61.54 o
   1   3  12       45.24       45.23     27.31 o
   2   3  12      469.24      501.07     50.31 o
   3   3  12      906.01      855.35     54.71 o
   4   3  12    10373.24    10319.90    162.65 o
   5   3  12       60.86       30.45     29.53 o
   6   3  12     1343.05     1397.82     83.82 o
   7   3  12       56.59       75.39     75.39 o
   8   3  12     6031.22     6027.54    336.35 o
   9   3  12      334.80      407.09    131.06 o
  10   3  12       68.40       61.47     93.94 o
   0   4  12    15651.36    13978.51    596.72 o
   1   4  12       80.69       97.55     32.82 o
   2   4  12      355.80      347.10     36.39 o
   3   4  12      598.07      556.62     44.49 o
   4   4  12     7108.77     6868.40    143.13 o
   5   4  12       26.20       18.76     28.60 o
   6   4  12    11775.40    12116.08    329.30 o
   7   4  12      210.29      243.56    103.22 o
   8   4  12     2172.62     1949.64    208.77 o
   9   4  12      308.59      315.47    126.42 o
  10   4  12     9710.81     9236.73    463.92 o
   1   5  12        0.05        3.29     26.79 o
   2   5  12     1086.18      562.21    222.90 o
   3   5  12      715.20      750.95     50.96 o
   4   5  12     1862.32     1851.78     91.67 o
   5   5  12        2.15        4.63     34.92 o
   6   5  12     4497.07     4857.70    241.83 o
   7   5  12       17.46      -16.24     66.11 o
   8   5  12     4948.53     4690.27    305.03 o
   9   5  12       13.89        1.16     83.51 o
  10   5  12      312.78      425.65    150.78 o
   0   6  12     9407.61     9412.16    363.02 o
   1   6  12      424.01      371.70     47.73 o
   2   6  12     1789.38     2019.35     76.26 o
   3   6  12        1.99       17.79     23.34 o
   4   6  12     2843.53     2972.20    113.14 o
   5   6  12     4516.49     4706.99    142.35 o
   6   6  12      508.99      635.41     67.38 o
   7   6  12       43.77       11.60     71.91 o
   8   6  12      111.47       64.95     90.47 o
   9   6  12       66.11       59.15     92.78 o
  10   6  12      227.36      167.01    117.14 o
   1   7  12     1806.25     1790.49     86.65 o
   2   7  12    11766.71    11814.27    405.45 o
   3   7  12      203.69      160.78     36.43 o
   4   7  12     9880.86    10587.17    173.88 o
   5   7  12        8.22        2.08     35.16 o
   6   7  12     5501.93     5847.66    163.94 o
   7   7  12      471.65      591.50    136.86 o
   8   7  12     5558.64     5607.68    339.82 o
   9   7  12      501.91      470.88    144.98 o
   0   8  12    24105.85    24360.24    771.27 o
   1   8  12      263.04      302.23     48.94 o
   2   8  12     6915.87     7085.54    143.73 o
   3   8  12       21.93       27.93     32.02 o
   4   8  12     3093.39     3280.42    105.22 o
   5   8  12       50.22      113.96     45.92 o
   6   8  12     3587.30     3917.60    260.38 o
   7   8  12      182.80      198.33    107.86 o
   8   8  12      415.28      387.38    133.38 o
   9   8  12        0.15      -23.20     85.83 o
   1   9  12     1417.45     1421.52     73.94 o
   2   9  12      868.49      884.96     63.99 o
   3   9  12      536.80      555.51     55.62 o
   4   9  12       57.93       -2.03     32.17 o
   5   9  12       49.62       27.37     40.84 o
   6   9  12      123.02      173.97     66.43 o
   7   9  12       84.07       13.92     83.51 o
   8   9  12      173.89      144.98    112.50 o
   9   9  12        3.40      -78.87     85.83 o
   0  10  12    24696.33    23244.92    569.47 o
   1  10  12       27.18       65.91     35.72 o
   2  10  12     2004.02     2010.48     88.62 o
   3  10  12      504.78      511.76     55.80 o
   4  10  12     1105.37     1143.38     74.79 o
   5  10  12      267.80      212.59     47.75 o
   6  10  12     4555.76     4486.50    244.14 o
   7  10  12      220.83      280.67    122.94 o
   8  10  12       22.58      100.90    104.38 o
   1  11  12       36.98       35.43     34.34 o
   2  11  12     5592.12     5674.78    145.53 o
   3  11  12      183.43      215.61     46.27 o
   4  11  12     7052.02     6923.25    164.36 o
   5  11  12      163.39      204.54     49.02 o
   6  11  12     3643.57     3689.29    187.76 o
   7  11  12        3.50      -29.00     80.03 o
   8  11  12     3652.62     3311.26    289.95 o
   0  12  12      101.60      129.34     60.17 o
   1  12  12       47.78       89.29     40.03 o
   2  12  12     1104.86     1205.52     79.53 o
   3  12  12      566.79      597.51     64.45 o
   4  12  12      448.79      476.25     62.50 o
   5  12  12       15.95       -1.67     40.76 o
   6  12  12      874.15      826.38    112.35 o
   7  12  12       20.95       39.43     99.74 o
   1  13  12      207.62      209.43     50.17 o
   2  13  12       10.20        9.25     38.73 o
   3  13  12      754.08      800.80     74.05 o
   4  13  12       10.92       -7.93     39.56 o
   5  13  12      117.65      125.74     50.20 o
   6  13  12      335.76      343.76     92.62 o
   7  13  12      586.82      843.18    184.41 o
   0  14  12     1082.83     1194.00    125.88 o
   1  14  12      836.45      833.80     77.91 o
   2  14  12       16.47      -37.52     37.52 o
   3  14  12      121.10      106.14     49.04 o
   4  14  12     2537.51     2703.91    121.84 o
   5  14  12       88.59       79.24     50.85 o
   6  14  12     3034.57     3228.33    159.09 o
   1  15  12       48.03       16.53     43.12 o
   2  15  12     2954.80     3104.99    130.37 o
   3  15  12       75.65       50.32     47.71 o
   4  15  12     4223.20     4235.02    153.17 o
   5  15  12       40.49       16.47     55.67 o
   0  16  12      800.20      950.56    126.17 o
   1  16  12      274.11      271.85     62.95 o
   2  16  12     2283.20     2358.49    108.79 o
   3  16  12      329.48      417.97     71.37 o
   1   1  13       77.73       66.17     24.88 o
   2   1  13     5154.34     4759.64    124.19 o
   3   1  13      430.99      378.52     34.96 o
   4   1  13     5272.02     5130.44     99.73 o
   5   1  13     6887.03     6681.77    114.97 o
   6   1  13     2199.76     2301.24     94.43 o
   7   1  13     1355.06     1204.27    118.06 o
   8   1  13     3657.41     3793.14    194.77 o
   9   1  13      955.44     1021.79    177.45 o
  10   1  13      356.61      433.62    104.12 o
   0   2  13    12040.79    11699.65    439.73 o
   1   2  13    16089.16    15535.70    309.54 o
   2   2  13     1901.22     1768.55     73.37 o
   3   2  13     2429.27     2305.73     83.07 o
   4   2  13    10101.07     9767.88    163.90 o
   5   2  13       83.79      106.37     29.51 o
   6   2  13      534.70      491.75     54.98 o
   7   2  13     9235.53     8806.34    223.05 o
   8   2  13      109.90       93.87     62.97 o
   9   2  13      330.42      337.33     90.49 o
  10   2  13     2510.63     2159.71    171.40 o
   1   3  13     1154.10     1050.99    134.72 o
   2   3  13     1553.64     1486.50     79.11 o
   3   3  13        6.23       11.56     26.04 o
   4   3  13     1089.21     1073.88     63.60 o
   5   3  13     6582.54     6283.55    136.02 o
   6   3  13        1.88      -29.42     32.59 o
   7   3  13      283.31      240.55     68.79 o
   8   3  13        3.69        6.96     76.55 o
   9   3  13      549.45      480.16    139.18 o
  10   3  13       63.96       92.78    102.06 o
   0   4  13       42.11       58.26     34.54 o
   1   4  13      133.76      149.25     37.62 o
   2   4  13      398.65      364.07     48.58 o
   3   4  13       66.41      112.91     39.05 o
   4   4  13       27.60       66.70     31.46 o
   5   4  13     5336.16     5143.41    125.89 o
   6   4  13      794.87      826.80     72.99 o
   7   4  13       55.61       51.03     77.71 o
   8   4  13        1.33      107.86     93.94 o
   9   4  13      111.93       49.87     91.63 o
  10   4  13     1488.60     1136.61    200.65 o
   1   5  13     7915.93     7336.74    293.82 o
   2   5  13       20.99       27.91     22.61 o
   3   5  13       41.58       25.98     32.69 o
   4   5  13      583.04      578.12     61.28 o
   5   5  13     8980.87     9340.66    168.21 o
   6   5  13      642.28      680.01     68.24 o
   7   5  13     1568.63     1450.92    179.77 o
   8   5  13     2570.61     2398.49    230.80 o
   9   5  13     2301.08     2382.25    242.40 o
  10   5  13      165.33      209.93    129.90 o
   0   6  13      313.78      316.63     88.15 o
   1   6  13     2051.91     1959.39     89.68 o
   2   6  13       39.21       24.52     28.14 o
   3   6  13     2141.91     1768.79    351.53 o
   4   6  13     1596.27     1615.91     91.22 o
   5   6  13     1855.12     1837.80     98.42 o
   6   6  13       12.48       26.92     39.33 o
   7   6  13     6347.39     6373.16    342.14 o
   8   6  13     1054.80     1047.31    180.93 o
   1   7  13        4.55       32.89     33.52 o
   2   7  13      887.54      918.20     59.95 o
   3   7  13      785.05      794.54     59.04 o
   4   7  13        8.05        7.81     36.35 o
   5   7  13     1643.00     1674.01     96.83 o
   6   7  13        3.10      -11.96     35.01 o
   7   7  13        4.34      -30.16     68.43 o
   8   7  13      326.12      212.25    115.98 o
   9   7  13       72.79      122.94    115.98 o
   0   8  13      396.65      577.59    113.66 o
   1   8  13     7287.61     7311.95    170.85 o
   2   8  13      781.35      813.40     61.09 o
   3   8  13     2885.99     3059.45    102.58 o
   4   8  13      332.68      339.96     57.20 o
   5   8  13       53.47       41.96     40.97 o
   6   8  13       78.16      128.38     63.00 o
   7   8  13     4313.09     4472.23    301.55 o
   8   8  13      431.05      328.23    131.06 o
   9   8  13      579.66      598.46    163.53 o
   1   9  13    10495.43    10454.24    180.65 o
   2   9  13     1813.74     1828.79     83.41 o
   3   9  13       63.14       92.89     37.84 o
   4   9  13      359.62      321.63     48.75 o
   5   9  13     6836.45     7129.15    191.02 o
   6   9  13       98.56      128.92     65.71 o
   7   9  13       27.29       84.67     96.26 o
   8   9  13      127.85      176.29    114.82 o
   0  10  13     2566.41     2367.17    201.81 o
   1  10  13      496.79      493.21     55.06 o
   2  10  13     1024.89     1039.31     71.99 o
   3  10  13     2757.44     2726.08    105.17 o
   4  10  13     4905.77     5136.93    140.18 o
   5  10  13       52.89       79.01     48.34 o
   6  10  13      172.24      216.64     74.88 o
   7  10  13     1986.76     1881.21    215.72 o
   8  10  13       50.33      176.29    118.30 o
   1  11  13     1064.79     1087.46     88.50 o
   2  11  13     3108.37     3046.04    111.76 o
   3  11  13      605.26      600.08     63.14 o
   4  11  13       27.85       -3.44     36.61 o
   5  11  13      563.39      602.46     77.28 o
   6  11  13      880.53     1019.00    120.88 o
   7  11  13      151.09       54.51     95.10 o
   0  12  13       72.97      111.39     59.25 o
   1  12  13     2210.51     2175.58    119.29 o
   2  12  13        2.91       11.18     37.98 o
   3  12  13     3073.54     3040.21    117.45 o
   4  12  13      883.32      858.57     74.53 o
   5  12  13      170.39      200.85     61.11 o
   6  12  13        7.55      -20.35     57.34 o
   7  12  13     2948.49     2480.83    255.16 o
   1  13  13     1329.82     1348.80    120.02 o
   2  13  13     1020.10      995.27     79.93 o
   3  13  13       65.11       84.87     45.27 o
   4  13  13       64.66       58.99     47.31 o
   5  13  13     6792.38     7355.37    202.35 o
   6  13  13     1023.13     1221.75    137.72 o
   0  14  13       85.27       84.83     66.74 o
   1  14  13       12.93      -13.80     38.85 o
   2  14  13     1386.87     1443.05    112.15 o
   3  14  13     3858.98     3730.30    161.48 o
   4  14  13        3.51        6.13     45.02 o
   5  14  13      760.45      685.42     77.27 o
   1  15  13       32.50       31.57     46.79 o
   2  15  13     2030.13     2162.83    133.25 o
   3  15  13     1138.97     1187.60     94.66 o
   4  15  13      732.35      834.54     85.14 o
   0  16  13     4369.69     4509.67    230.86 o
   1  16  13     1460.14     1380.82    102.83 o
   2  16  13     1147.15     1249.42     99.28 o
   0   0  14    23800.96    21725.57    496.40 o
   1   0  14     7003.10     7021.23    204.20 o
   2   0  14     2311.84     1998.40     91.82 o
   3   0  14     9838.52     9369.14    188.54 o
   4   0  14     2824.58     2666.02    109.03 o
   5   0  14     5249.84     5052.30    148.59 o
   6   0  14    11346.74    11086.48    280.96 o
   7   0  14     2479.85     2617.69    226.16 o
   8   0  14     2327.32     2321.94    227.32 o
   9   0  14     5128.32     4895.56    332.87 o
  10   0  14      905.73      993.96    193.69 o
   1   1  14    11458.38    11288.46    215.15 o
   2   1  14    11031.10    10576.00    153.10 o
   3   1  14      793.96      730.04     45.55 o
   4   1  14      602.44      564.94     43.57 o
   5   1  14      191.68      180.60     33.50 o
   6   1  14     5764.70     5645.49    145.07 o
   7   1  14      379.12      407.19     83.99 o
   8   1  14     2695.33     2471.68    165.66 o
   9   1  14      756.43      721.45    115.05 o
  10   1  14       34.64        1.13     62.75 o
   0   2  14     5985.53     5161.71    311.99 o
   1   2  14      192.34      166.69     31.45 o
   2   2  14     1250.64     1136.09     58.64 o
   3   2  14       47.78       38.78     27.43 o
   4   2  14      179.76      182.20     36.14 o
   5   2  14        1.04      -10.05     26.47 o
   6   2  14     1670.28     1763.60     88.21 o
   7   2  14      304.58      339.09     63.80 o
   8   2  14        8.63       21.00     55.64 o
   9   2  14      622.11      562.04    106.60 o
  10   2  14        1.70       13.57     64.65 o
   1   3  14    15623.75    15122.40    564.15 o
   2   3  14     5013.83     4865.48    119.67 o
   3   3  14      226.69      173.88     39.22 o
   4   3  14      382.20      387.37     47.48 o
   5   3  14      699.64      671.13     57.40 o
   6   3  14       10.59       31.07     33.06 o
   7   3  14     2673.47     2693.59    156.94 o
   8   3  14     3871.73     3718.35    279.51 o
   9   3  14     4702.93     4632.28    328.23 o
  10   3  14      170.53       66.11    110.18 o
   0   4  14     1555.35     1449.76    148.46 o
   1   4  14      937.50      901.47     65.53 o
   2   4  14      890.58      841.30     66.85 o
   3   4  14    12178.75    11634.52    219.13 o
   4   4  14      237.71      258.44     42.98 o
   5   4  14      274.03      287.60     45.82 o
   6   4  14     1633.43     1578.19     94.09 o
   7   4  14     2808.96     2689.60    230.80 o
   8   4  14     2357.07     2325.42    229.64 o
   9   4  14     6632.03     7024.97    402.45 o
   1   5  14     1341.91     1365.20     78.33 o
   2   5  14      294.93      336.52     41.32 o
   3   5  14      162.30      174.55     45.04 o
   4   5  14      313.89      345.70     55.06 o
   5   5  14     1818.89     1794.33     85.24 o
   6   5  14      444.82      419.71     62.09 o
   7   5  14      876.96      826.94    154.25 o
   8   5  14        7.17       30.16     88.15 o
   9   5  14      579.66      453.49    146.14 o
   0   6  14       18.21       25.52     60.31 o
   1   6  14     3421.86     3335.81    128.80 o
   2   6  14      949.70      884.42     58.12 o
   3   6  14      229.50      249.86     50.43 o
   4   6  14      187.62      200.38     49.05 o
   5   6  14      222.28      295.75     55.90 o
   6   6  14      578.85      569.90     68.67 o
   7   6  14       83.33      119.46     95.10 o
   8   6  14      504.83      585.70    148.46 o
   9   6  14      774.42      959.16    185.57 o
   1   7  14     2460.69     2470.31    197.08 o
   2   7  14      121.63      116.17     36.43 o
   3   7  14     2481.01     2507.87    111.78 o
   4   7  14       61.63       55.88     40.53 o
   5   7  14     2911.06     3154.24    138.16 o
   6   7  14      346.54      401.02     71.83 o
   7   7  14     2823.62     2744.11    241.24 o
   9   7  14     2047.01     2202.48    245.88 o
   0   8  14     8027.05     7493.54    331.71 o
   1   8  14      271.86      325.82     72.55 o
   2   8  14     1912.43     1892.65     83.92 o
   3   8  14     6589.39     6856.39    150.39 o
   4   8  14      706.96      782.93     89.68 o
   5   8  14       85.58      105.99     48.22 o
   6   8  14      738.56      762.59     99.74 o
   7   8  14      100.03      106.70     92.78 o
   8   8  14      116.92       80.03     97.42 o
   1   9  14      431.67      421.41     60.99 o
   2   9  14      304.89      345.68     61.44 o
   3   9  14     1678.55     1639.82     84.29 o
   4   9  14      784.92      754.37     77.58 o
   5   9  14      173.71      139.27     52.56 o
   6   9  14     1566.78     1506.68    130.12 o
   7   9  14      338.30      264.44    122.94 o
   8   9  14      135.94      205.29    122.94 o
   0  10  14      229.29      193.69     93.94 o
   1  10  14     2028.88     1937.07    107.47 o
   2  10  14       30.20       26.61     36.33 o
   3  10  14     3929.45     3878.28    130.24 o
   4  10  14      653.66      556.23     73.82 o
   5  10  14      142.04      104.49     52.57 o
   6  10  14     1727.48     1893.45    145.07 o
   7  10  14      133.83      225.00    118.30 o
   8  10  14      333.87      429.13    148.46 o
   1  11  14     1577.24     1589.05    103.44 o
   2  11  14     2431.05     2503.09    105.35 o
   3  11  14      383.24      422.61     57.91 o
   4  11  14     2954.77     3096.79    119.33 o
   5  11  14     3675.71     3783.34    155.57 o
   6  11  14       91.82      122.89     71.00 o
   7  11  14      832.88      837.38    175.13 o
   0  12  14      591.63      674.84     98.37 o
   1  12  14      714.79      620.43     77.19 o
   2  12  14       21.96       66.48     48.10 o
   3  12  14     2885.68     2883.64    117.44 o
   4  12  14     1667.58     1727.32     98.41 o
   5  12  14     1707.65     1845.82    121.91 o
   6  12  14      326.52      359.70     93.84 o
   1  13  14       16.39        6.84     47.28 o
   2  13  14      601.89      612.65     81.14 o
   3  13  14      474.23      490.36     76.34 o
   4  13  14       42.66       33.29     44.12 o
   5  13  14      566.27      606.79     85.92 o
   6  13  14      919.28     1022.29    128.63 o
   0  14  14        8.15      -11.73     56.99 o
   1  14  14      479.39      514.01     69.30 o
   2  14  14        1.86      -10.12     50.19 o
   3  14  14     5712.38     6237.56    177.94 o
   4  14  14     1515.41     1625.36    102.68 o
   5  14  14       30.87       27.81     55.78 o
   1  15  14     3639.88     4000.93    152.46 o
   2  15  14      680.44      678.75     90.68 o
   3  15  14      189.53      216.64     69.04 o
   0  16  14      391.23      499.39    106.09 o
   1  16  14       28.27       14.95     72.93 o
   1   1  15       38.86       45.66     26.95 o
   2   1  15     5531.95     5458.38    116.49 o
   3   1  15      403.36      399.33     43.27 o
   4   1  15      105.03       89.58     30.13 o
   5   1  15     1280.47     1310.68     61.56 o
   6   1  15      605.54      515.76     58.83 o
   7   1  15      859.81      744.99    104.50 o
   8   1  15     8517.86     8451.27    491.76 o
   9   1  15        2.63      -23.76     56.64 o
   0   2  15    24173.97    22282.04    715.60 o
   1   2  15     1801.43     1787.69     70.64 o
   2   2  15     6393.79     5743.83    119.57 o
   3   2  15       54.76       92.48     31.71 o
   4   2  15      136.12       88.55     33.00 o
   5   2  15      258.93      229.99     39.25 o
   6   2  15     6122.50     5923.45    174.07 o
   7   2  15        8.13       11.23     43.58 o
   8   2  15       83.14       45.10     62.70 o
   9   2  15      161.26      200.65    113.66 o
   1   3  15     4450.47     4218.21    112.09 o
   2   3  15     6557.36     6665.22    142.10 o
   3   3  15        3.49      -11.03     28.00 o
   4   3  15      495.35      571.18     55.47 o
   5   3  15      136.97      117.17     35.11 o
   6   3  15     4009.37     4049.56    148.81 o
   7   3  15     1863.52     1936.81    140.71 o
   8   3  15     5206.35     5081.13    328.23 o
   9   3  15        1.33      -48.71     80.03 o
   0   4  15       70.53       82.35     70.75 o
   1   4  15        2.82       -3.00     41.73 o
   2   4  15       43.36       62.18     37.51 o
   3   4  15       20.20       21.07     32.19 o
   4   4  15      655.39      752.55     61.56 o
   5   4  15        5.39        8.08     32.23 o
   6   4  15     1087.89     1014.88    105.53 o
   7   4  15      554.35      449.04     87.68 o
   8   4  15      195.63      235.44    115.98 o
   9   4  15      114.72       17.40     96.26 o
   1   5  15      764.67      772.19     88.39 o
   2   5  15     6742.19     6481.18    174.37 o
   3   5  15     1700.47     1579.85     91.02 o
   4   5  15       24.34       27.87     33.82 o
   5   5  15      148.53      125.06     40.54 o
   6   5  15       45.67       89.33     47.30 o
   7   5  15        1.25      113.66     91.63 o
   8   5  15    13737.64    13200.96    521.91 o
   9   5  15      771.75      851.30    179.77 o
   0   6  15    21035.26    20649.27    534.67 o
   1   6  15      572.81      632.98    127.58 o
   2   6  15     3666.43     3456.87    125.91 o
   3   6  15      903.94     1006.69     77.92 o
   4   6  15     3814.91     4141.18    143.57 o
   5   6  15      304.83      320.10     59.29 o
   6   6  15     4308.73     4578.28    158.25 o
   7   6  15       22.30        3.48     80.03 o
   8   6  15      289.17      287.63    125.26 o
   9   6  15       23.66      -30.16     90.47 o
   1   7  15       38.59       43.72     50.86 o
   2   7  15      515.03      575.60     54.30 o
   3   7  15        0.33       37.53     39.25 o
   4   7  15     1821.94     1666.65    100.85 o
   5   7  15      463.56      467.88     66.23 o
   6   7  15        4.88      -35.18     39.47 o
   7   7  15      540.06      546.27    141.50 o
   8   7  15       80.88      144.98    109.02 o
   0   8  15     2375.31     2175.80    198.33 o
   1   8  15        7.88      -31.04     44.02 o
   2   8  15     3731.66     3754.63    114.59 o
   3   8  15      494.10      488.92     66.14 o
   4   8  15     9761.59     9955.77    225.62 o
   5   8  15       26.27       36.19     45.52 o
   6   8  15     6132.41     6334.58    349.10 o
   7   8  15        4.70       68.43     89.31 o
   8   8  15      970.66     1250.28    207.61 o
   1   9  15       31.62        3.18     38.12 o
   2   9  15    24101.90    24810.21    800.05 o
   3   9  15      817.34      760.88     77.72 o
   4   9  15     2048.06     2216.07    119.03 o
   5   9  15        8.78      -24.57     40.14 o
   6   9  15      551.47      636.83    100.87 o
   7   9  15       11.40       25.52     93.94 o
   8   9  15     4814.47     4758.70    339.82 o
   0  10  15     6830.16     6417.23    334.03 o
   1  10  15      533.54      422.88     65.82 o
   2  10  15      863.14      790.39     80.35 o
   3  10  15      109.77      111.38     50.86 o
   4  10  15     3745.35     4022.40    191.67 o
   5  10  15       33.94       33.17     48.80 o
   6  10  15       62.28       60.31     66.43 o
   7  10  15       26.35      -54.51     85.83 o
   1  11  15        1.37       -5.08     40.77 o
   2  11  15     3601.53     3762.04    151.97 o
   3  11  15       12.97        9.75     37.76 o
   4  11  15     1908.99     2021.17    121.53 o
   5  11  15       27.01       56.34     53.08 o
   6  11  15     3072.87     3023.96    249.36 o
   7  11  15       12.73       56.83    104.38 o
   0  12  15     1708.44     1875.32    141.87 o
   1  12  15        0.31       12.83     44.28 o
   2  12  15        3.13       26.38     46.74 o
   3  12  15      555.08      555.30     67.62 o
   4  12  15     2442.09     2655.35    138.92 o
   5  12  15       44.13       12.69     50.98 o
   6  12  15     4074.07     4152.68    216.34 o
   1  13  15      150.85      148.17     59.49 o
   2  13  15     2257.18     2370.01    134.59 o
   3  13  15      127.85       65.93     55.65 o
   4  13  15      352.55      329.66     74.28 o
   5  13  15       41.41       15.47     54.32 o
   0  14  15       14.32       33.61     66.20 o
   1  14  15        0.65        2.44     42.10 o
   2  14  15      243.14      274.33     69.97 o
   3  14  15      605.83      579.12     85.77 o
   4  14  15      776.48      833.17     97.20 o
   1  15  15      139.64      106.44     54.01 o
   2  15  15      887.93      956.31    105.73 o
   0   0  16    10418.88    10006.85    369.98 o
   1   0  16    35948.22    34453.77    476.03 o
   2   0  16     2581.64     2504.34    140.17 o
   3   0  16     4536.67     4152.71    165.25 o
   4   0  16     5849.20     6083.92    168.97 o
   5   0  16       71.11       64.43     43.06 o
   6   0  16    10700.42    10218.20    285.31 o
   7   0  16     8651.63     8540.84    401.29 o
   8   0  16      332.05      292.27    120.62 o
   9   0  16     1764.28     1929.92    230.80 o
   1   1  16    11000.30    10532.79    189.43 o
   2   1  16     1696.68     1729.63     74.05 o
   3   1  16      904.64      960.57     60.40 o
   4   1  16       26.55       22.79     30.14 o
   5   1  16     1095.65     1149.41     61.87 o
   6   1  16       10.28       20.93     37.39 o
   7   1  16     1064.85      972.46    117.27 o
   8   1  16      256.28      309.94     88.35 o
   9   1  16      573.21      595.09    114.30 o
   0   2  16     1507.81     1325.38    109.89 o
   1   2  16      260.02      227.16     45.73 o
   2   2  16        0.70        3.67     27.01 o
   3   2  16       30.43       19.11     29.52 o
   4   2  16      578.99      564.90     51.50 o
   5   2  16     2212.80     2132.08     84.33 o
   6   2  16     2178.31     2151.87    118.03 o
   7   2  16       46.12       41.99     61.00 o
   8   2  16        6.27      -53.35     73.07 o
   9   2  16       87.23       61.47    100.90 o
   1   3  16     9606.26     9424.63    182.01 o
   2   3  16    11104.05    10554.83    234.81 o
   3   3  16     2169.84     2101.38     81.98 o
   4   3  16     1292.44     1325.75     69.91 o
   5   3  16     1124.47     1169.14     67.76 o
   6   3  16        2.17       -6.44     41.82 o
   7   3  16     1772.33     1755.96    141.38 o
   8   3  16      746.86      542.79    146.14 o
   9   3  16     2781.34     2388.05    254.00 o
   0   4  16     3045.75     2822.98    213.41 o
   1   4  16     8389.38     8057.93    241.93 o
   2   4  16      269.13      252.75     45.38 o
   3   4  16      215.82      186.86     43.04 o
   4   4  16      192.79      198.56     44.35 o
   5   4  16      265.81      235.75     47.37 o
   6   4  16     2242.08     1923.47    137.75 o
   7   4  16     7772.61     7735.00    267.69 o
   8   4  16      448.07      380.42    136.86 o
   9   4  16     4052.56     4146.32    328.23 o
   1   5  16     4173.45     4102.32    179.19 o
   2   5  16      403.75      433.26     69.32 o
   3   5  16     4664.59     4400.41    126.75 o
   4   5  16       15.12      -10.53     32.76 o
   5   5  16      154.87      168.98     45.31 o
   6   5  16      110.37       78.77     48.43 o
   7   5  16      308.68      461.60    133.38 o
   8   5  16      233.38      279.51    125.26 o
   9   5  16       26.02       42.91    100.90 o
   0   6  16       20.90      -15.08     63.79 o
   1   6  16     3550.76     3387.81    168.41 o
   2   6  16      386.10      511.67     83.09 o
   3   6  16       20.81       -7.56     35.31 o
   4   6  16      183.83      146.82     49.08 o
   5   6  16      205.25      251.44     58.72 o
   6   6  16      297.56      255.20     60.56 o
   7   6  16     1470.34     1448.60    198.33 o
   8   6  16      556.89      579.91    151.94 o
   1   7  16     7511.78     7327.16    241.10 o
   2   7  16      344.85      328.56     74.58 o
   3   7  16     4167.82     3988.46    144.82 o
   4   7  16      500.25      458.63     67.89 o
   5   7  16     1847.69     1961.17    113.11 o
   6   7  16       72.40      119.42     53.52 o
   7   7  16      507.60      353.74    129.90 o
   8   7  16      641.81      897.69    184.41 o
   0   8  16     1912.31     1961.24    193.69 o
   1   8  16     3211.00     3256.12    171.80 o
   2   8  16       25.03       18.49     51.36 o
   3   8  16     1996.77     1910.76    108.73 o
   4   8  16      182.80      205.99     55.82 o
   5   8  16       30.24       -4.17     43.33 o
   6   8  16     1359.03     1465.25    133.31 o
   7   8  16     4799.94     5012.70    331.71 o
   8   8  16      169.74      360.70    138.02 o
   1   9  16     2658.17     2580.94    123.50 o
   2   9  16      510.92      570.63     92.67 o
   3   9  16      148.04      149.29     54.10 o
   4   9  16     1343.31     1380.23    125.19 o
   5   9  16     1376.72     1379.75    127.22 o
   6   9  16      163.15      175.37     73.65 o
   7   9  16     1327.75     1303.63    200.65 o
   0  10  16     3317.01     3304.30    256.32 o
   1  10  16     1200.92     1212.97     95.81 o
   2  10  16      393.99      374.51     65.61 o
   3  10  16      383.13      455.17     90.60 o
   4  10  16      292.44      281.08     66.20 o
   5  10  16     2489.12     2583.62    138.50 o
   6  10  16      703.07      717.52    108.22 o
   7  10  16      410.47      462.76    149.62 o
   1  11  16      338.98      397.19     70.53 o
   2  11  16     1927.92     1931.18    118.58 o
   3  11  16     1116.97     1037.54    119.73 o
   4  11  16      581.87      670.63     84.10 o
   5  11  16     2844.38     3281.84    153.96 o
   6  11  16      207.84      183.38     81.35 o
   0  12  16      270.44      239.19     78.32 o
   1  12  16      325.23      340.77     69.77 o
   2  12  16      791.20      736.15     86.90 o
   3  12  16     1032.18     1263.48    134.07 o
   4  12  16     2469.35     2805.78    143.14 o
   5  12  16      136.94      129.89     62.50 o
   1  13  16        8.69       14.42     49.33 o
   2  13  16      574.70      656.04     89.61 o
   3  13  16       17.98      -33.19     62.25 o
   4  13  16        0.77      -24.27     63.91 o
   0  14  16     2637.97     2661.99    182.83 o
   1  14  16      705.00      641.49     78.12 o
   2  14  16        9.85       35.43     56.37 o
   3  14  16     1954.93     1973.28    131.90 o
   1   1  17      954.35      893.25     69.69 o
   2   1  17     3559.12     3584.27    103.00 o
   3   1  17      388.96      351.39     45.10 o
   4   1  17     2770.83     2712.80     94.95 o
   5   1  17      344.90      366.22     47.16 o
   6   1  17        4.16       12.31     37.67 o
   7   1  17     2046.84     2017.21    123.59 o
   8   1  17      823.87      959.53    128.26 o
   9   1  17      962.19      907.99    132.13 o
   0   2  17    14210.82    13097.96    342.72 o
   1   2  17     2890.11     3084.00    112.91 o
   2   2  17      318.61      292.07     43.02 o
   3   2  17      525.52      552.23     51.51 o
   4   2  17      758.98      587.66     53.96 o
   5   2  17     1524.77     1562.13     78.16 o
   6   2  17     1720.95     1808.61    111.97 o
   7   2  17     4696.01     4637.20    233.70 o
   8   2  17       44.99       90.47     98.58 o
   9   2  17     1289.04     1282.75    209.93 o
   1   3  17     2268.25     2291.19     99.96 o
   2   3  17        9.98       48.40     36.06 o
   3   3  17      239.75      239.06     41.64 o
   4   3  17      606.58      607.02     56.04 o
   5   3  17     1274.89     1351.24     74.69 o
   6   3  17      552.77      546.42     74.48 o
   7   3  17     1451.79     1628.20    140.56 o
   8   3  17      813.64      938.29    184.41 o
   0   4  17      487.54      381.58    106.70 o
   1   4  17      810.41      709.99     75.89 o
   2   4  17     3236.79     3099.89    131.87 o
   3   4  17      190.71      171.18     44.27 o
   4   4  17     4852.53     4747.88    136.76 o
   5   4  17      986.36      920.50     64.93 o
   6   4  17     1852.27     1782.74    115.61 o
   7   4  17      845.23      996.00    121.73 o
   8   4  17      460.56      675.01    162.37 o
   1   5  17     7174.25     6908.04    236.19 o
   2   5  17       68.39       49.87     53.31 o
   3   5  17      863.91      887.45     69.03 o
   4   5  17      347.83      323.07     52.25 o
   5   5  17     2273.90     2380.88    121.61 o
   6   5  17      669.21      720.79     81.68 o
   7   5  17     2144.30     2191.47    180.35 o
   8   5  17     5666.02     5714.39    364.18 o
   0   6  17    13921.65    13240.40    459.28 o
   1   6  17     3882.00     3824.34    186.15 o
   2   6  17     1499.74     1492.72    123.42 o
   3   6  17     4967.25     5021.79    161.17 o
   4   6  17      622.36      462.58     58.70 o
   5   6  17      520.04      502.97     72.00 o
   6   6  17       11.12       46.56     49.31 o
   7   6  17     5541.01     5913.87    353.74 o
   8   6  17       47.36       59.15     99.74 o
   1   7  17      305.56      343.88     81.19 o
   2   7  17        8.99       10.51     51.96 o
   3   7  17      804.26      866.47    106.09 o
   4   7  17      105.52      172.51     54.15 o
   5   7  17       13.41        9.04     45.73 o
   6   7  17      113.11      106.71     55.48 o
   7   7  17      299.10      351.42    131.06 o
   0   8  17     1639.44     1702.60    189.05 o
   1   8  17     4940.58     4577.83    204.95 o
   2   8  17     1300.23     1422.77    128.69 o
   3   8  17     1767.40     2013.32    146.79 o
   4   8  17        2.67      -10.13     44.12 o
   5   8  17      195.42      283.98     64.66 o
   6   8  17       16.20       60.05     64.19 o
   7   8  17     4233.56     4304.06    317.79 o
   1   9  17     7200.85     7437.52    203.09 o
   2   9  17     1063.67     1088.23    118.09 o
   3   9  17     3909.71     4197.92    202.92 o
   4   9  17       12.46        4.72     46.19 o
   5   9  17     3755.66     3831.69    159.31 o
   6   9  17      386.36      443.09     95.48 o
   7   9  17      120.58      157.73    113.66 o
   0  10  17     4764.51     4915.28    314.31 o
   1  10  17     1150.46     1090.05     95.47 o
   2  10  17       25.92       11.54     58.53 o
   3  10  17     1533.13     1710.88    142.69 o
   4  10  17     1418.19     1192.68    100.92 o
   5  10  17      436.87      408.71     75.22 o
   6  10  17      197.10      167.75     82.15 o
   1  11  17      152.08       80.26     51.45 o
   2  11  17       76.46       67.42     65.56 o
   3  11  17      229.62      148.52     75.70 o
   4  11  17      131.96      159.67     77.42 o
   5  11  17       29.88        9.42     53.95 o
   0  12  17      450.12      547.61     99.89 o
   1  12  17     1141.28     1207.39    105.90 o
   2  12  17     1361.45     1392.71    140.56 o
   3  12  17      583.42      725.76    113.96 o
   4  12  17     1703.64     1854.49    155.81 o
   5  12  17     1057.14      946.90    124.82 o
   1  13  17     1657.84     1859.18    125.53 o
   2  13  17     4878.08     5400.75    200.37 o
   3  13  17      253.13      296.67     93.88 o
   0  14  17      181.18      190.09     84.21 o
   1  14  17       21.52       15.66     46.13 o
   0   0  18    33288.46    31027.25    684.29 o
   1   0  18     2665.25     2647.96    152.95 o
   2   0  18      975.97      819.33     98.00 o
   3   0  18     2658.64     2669.08    154.15 o
   4   0  18     2338.01     2387.72    149.09 o
   5   0  18       63.14       94.79     50.43 o
   6   0  18     3158.16     3042.82    173.44 o
   7   0  18     2714.55     2945.92    256.32 o
   8   0  18       74.97       83.51    104.38 o
   1   1  18      394.78      365.34     53.54 o
   2   1  18     7029.44     6762.09    164.90 o
   3   1  18        1.72        6.16     30.34 o
   4   1  18      230.99      218.64     42.68 o
   5   1  18       10.83      -13.71     31.91 o
   6   1  18     1942.35     1894.03    117.40 o
   7   1  18       79.13       88.06     70.12 o
   8   1  18     1552.64     1383.65    207.61 o
   0   2  18      838.37      711.59     94.30 o
   1   2  18      213.17      196.33     46.52 o
   2   2  18      569.55      484.69     59.22 o
   3   2  18      725.94      745.58     59.42 o
   4   2  18     2266.36     2264.83     90.96 o
   5   2  18      621.65      612.00     58.78 o
   6   2  18       31.10       30.67     47.74 o
   7   2  18     1362.92     1515.54    139.66 o
   8   2  18      337.82      423.33    143.82 o
   1   3  18      838.52      868.57     76.67 o
   2   3  18     1906.74     1900.05     96.36 o
   3   3  18      601.56      607.29     55.21 o
   4   3  18     1766.14     1666.71     80.92 o
   5   3  18       46.36       27.43     35.03 o
   6   3  18      749.81      785.38     88.13 o
   7   3  18       86.83       99.80     71.99 o
   8   3  18     5087.71     5001.10    344.46 o
   0   4  18     5258.79     4779.05    202.06 o
   1   4  18        8.44       46.63     38.30 o
   2   4  18       91.00       53.71     40.02 o
   3   4  18      255.70      211.77     42.71 o
   4   4  18     5165.89     5258.64    132.69 o
   5   4  18     1155.50     1127.81     72.67 o
   6   4  18     7063.26     7415.84    214.59 o
   7   4  18        3.69      -43.57     58.98 o
   8   4  18      256.54      294.59    135.70 o
   1   5  18      521.39      548.05     91.31 o
   2   5  18     2688.17     2580.63    127.85 o
   3   5  18      178.65      161.08     54.94 o
   4   5  18     1072.73     1112.43     80.26 o
   5   5  18       25.05       92.33     50.78 o
   6   5  18      299.44      283.58     67.18 o
   7   5  18       55.56       84.60     73.59 o
   8   5  18      577.07      509.16    151.94 o
   0   6  18     5959.11     5570.57    318.95 o
   1   6  18      108.47      159.60     67.83 o
   2   6  18      862.48      874.51    178.61 o
   3   6  18      614.67      697.29     80.91 o
   4   6  18     1154.87     1188.29     83.93 o
   5   6  18      436.32      452.18     72.86 o
   6   6  18      155.22       76.75     81.19 o
   7   6  18       10.20       89.31    102.06 o
   1   7  18     1049.93     1062.85    117.14 o
   2   7  18    10890.97    10779.95    375.78 o
   3   7  18       41.10       58.83     61.82 o
   4   7  18     6147.98     6481.83    169.71 o
   5   7  18        9.81       21.91     48.02 o
   6   7  18     1290.26     1342.59    181.90 o
   7   7  18      158.38      140.34    111.34 o
   0   8  18    10652.64    10558.92    439.57 o
   1   8  18      122.77      147.90     68.66 o
   2   8  18      976.36      862.81    110.49 o
   3   8  18       67.94       56.43     63.52 o
   4   8  18     4676.22     4889.20    221.83 o
   5   8  18       30.47       53.56     51.96 o
   6   8  18     3146.74     3247.94    361.86 o
   1   9  18      208.61      272.19     82.72 o
   2   9  18      150.04      214.97     77.93 o
   3   9  18       35.88       25.84     62.58 o
   4   9  18      182.11      151.84     76.26 o
   5   9  18        6.86        4.57     49.96 o
   6   9  18      549.20      562.75    122.94 o
   0  10  18     6967.44     7617.64    395.50 o
   1  10  18      793.29      846.54    169.33 o
   2  10  18       74.17      104.26     71.22 o
   3  10  18      113.98      237.60     83.24 o
   4  10  18      471.35      596.09    104.54 o
   5  10  18      116.51       78.83     57.99 o
   1  11  18       22.33        1.55     60.42 o
   2  11  18     1603.25     1809.42    153.76 o
   3  11  18      112.01      130.48     81.77 o
   4  11  18     3133.33     3446.44    202.01 o
   5  11  18      211.62      260.81     89.29 o
   0  12  18      522.09      594.90    105.45 o
   1  12  18      647.67      701.58     90.18 o
   2  12  18      619.70      612.58    114.40 o
   3  12  18       62.49       -1.58     66.41 o
   4  12  18      699.26      745.10    120.61 o
   1  13  18        9.35       60.59     56.86 o
   2  13  18       50.42       25.10     68.76 o
   1   1  19     8828.32     8755.82    192.14 o
   2   1  19     1094.49     1115.13     81.22 o
   3   1  19      835.94      861.94     75.17 o
   4   1  19     1814.23     1862.80     87.91 o
   5   1  19     6525.07     6672.75    153.07 o
   6   1  19      288.93      264.77     65.76 o
   7   1  19      243.05      269.63     86.50 o
   8   1  19      460.52      491.76    155.41 o
   0   2  19      955.04      901.40    106.91 o
   1   2  19     3245.00     3136.68    121.42 o
   2   2  19        1.60       35.26     39.43 o
   3   2  19     5709.12     5703.06    158.82 o
   4   2  19     1811.91     1831.16     86.93 o
   5   2  19      168.21      175.10     45.33 o
   6   2  19      880.80      993.68     96.60 o
   7   2  19     3564.72     3254.00    192.68 o
   8   2  19       21.64      138.02    113.66 o
   1   3  19     1676.93     1440.01     89.13 o
   2   3  19     1537.67     1437.32     89.38 o
   3   3  19      712.25      602.71     66.45 o
   4   3  19       81.55      121.47     40.70 o
   5   3  19     2400.22     2429.48    100.22 o
   6   3  19       99.64      103.54     57.24 o
   7   3  19       15.36       -3.48     62.54 o
   0   4  19     2096.99     2270.46    153.35 o
   1   4  19       31.03       64.06     41.44 o
   2   4  19       38.76       41.93     41.18 o
   3   4  19      915.21      873.70     75.99 o
   4   4  19      938.52     1045.35     72.40 o
   5   4  19        0.05      -15.31     39.73 o
   6   4  19       30.13       37.88     50.66 o
   7   4  19     3246.48     3672.37    208.29 o
   1   5  19       39.24       66.11     48.82 o
   2   5  19     1097.64     1045.41     94.14 o
   3   5  19      158.18      134.43     56.57 o
   4   5  19     1470.50     1450.34    109.14 o
   5   5  19     6872.94     6934.31    182.10 o
   6   5  19     1418.34     1247.07    107.12 o
   7   5  19      319.56      315.37     95.78 o
   0   6  19        9.27       44.07     81.19 o
   1   6  19      486.41      504.07     93.77 o
   2   6  19      248.28      234.46     62.46 o
   3   6  19     2250.04     2250.83    128.94 o
   4   6  19        6.77       18.58     47.65 o
   5   6  19      792.00      846.53     91.14 o
   6   6  19      647.99      690.12    108.55 o
   7   6  19      702.01      571.20    109.48 o
   1   7  19        2.40      -27.76     50.43 o
   2   7  19       19.85      -36.11     54.50 o
   3   7  19       19.34       44.03     61.91 o
   4   7  19      298.46      373.38     73.56 o
   5   7  19     1335.19     1274.75    109.87 o
   6   7  19       32.98       59.33     67.48 o
   0   8  19     1647.60     1793.07    207.61 o
   1   8  19      228.53      278.96     81.70 o
   2   8  19       44.25        9.31     57.39 o
   3   8  19     1190.41     1145.54    125.79 o
   4   8  19     1323.95     1382.97    172.81 o
   5   8  19      344.93      239.28     83.00 o
   6   8  19       31.92       81.19    102.06 o
   1   9  19     5409.04     5677.72    245.61 o
   2   9  19     1228.66     1293.45    134.38 o
   3   9  19        7.91      -11.16     63.52 o
   4   9  19     2693.78     3230.93    193.94 o
   5   9  19     2579.19     2526.77    174.24 o
   0  10  19      273.40      400.13    134.54 o
   1  10  19     1039.94      948.57    123.08 o
   2  10  19        5.86      -27.81     62.73 o
   3  10  19     2320.42     2477.77    174.92 o
   4  10  19     1602.32     1669.75    178.03 o
   5  10  19       69.49      224.13     86.10 o
   1  11  19       23.36      -39.07     57.10 o
   2  11  19      130.56      154.00     82.73 o
   3  11  19      132.69      130.90     82.56 o
   4  11  19       87.26      120.15     78.88 o
   0  12  19      459.17      568.80    105.67 o
   1  12  19     1629.39     1520.43    154.55 o
   2  12  19      428.37      605.76    113.57 o
   0   0  20     1897.44     1912.53    202.97 o
   1   0  20       63.22       57.35     58.62 o
   2   0  20     2277.79     2297.61    154.59 o
   3   0  20    12847.85    12629.33    334.59 o
   4   0  20     2912.52     2706.26    167.21 o
   5   0  20      355.99      469.75     95.13 o
   6   0  20      247.05      299.23    122.94 o
   1   1  20     3940.94     4058.90    140.30 o
   2   1  20     3240.31     3257.53    126.99 o
   3   1  20      189.75      169.60     50.89 o
   4   1  20      226.78      243.31     54.87 o
   5   1  20     4374.80     4222.18    128.84 o
   6   1  20     1239.96     1182.17    107.35 o
   7   1  20      109.68      204.13    120.62 o
   0   2  20       10.43        3.57     50.67 o
   1   2  20      794.35      674.72     69.89 o
   2   2  20      251.70      243.72     54.93 o
   3   2  20       65.59       67.31     44.65 o
   4   2  20        2.18       21.54     35.69 o
   5   2  20     1457.69     1591.19     88.17 o
   6   2  20        1.29      -24.00     49.14 o
   7   2  20      653.16      715.65    115.21 o
   1   3  20       52.35       74.00     43.66 o
   2   3  20      486.97      554.70     67.97 o
   3   3  20      196.05      256.02     56.52 o
   4   3  20      230.61      246.47     57.51 o
   5   3  20     3456.13     3501.38    135.82 o
   6   3  20      659.82      575.60     85.21 o
   7   3  20      922.53     1014.75    130.73 o
   0   4  20      315.64      283.43     79.96 o
   1   4  20       13.18      -15.29     37.77 o
   2   4  20      494.28      464.39     65.13 o
   3   4  20     7673.95     7758.77    193.02 o
   4   4  20     1077.14      954.26     81.26 o
   5   4  20     2217.70     2060.58    108.29 o
   6   4  20     1305.58     1248.05    110.87 o
   7   4  20     4670.35     5021.31    242.75 o
   1   5  20     4090.23     4222.52    146.38 o
   2   5  20       48.66       85.47     47.00 o
   3   5  20       14.49      -11.79     39.86 o
   4   5  20      359.66      461.88     67.00 o
   5   5  20      651.11      700.58     76.45 o
   6   5  20        0.74      -29.46     51.07 o
   0   6  20     1228.21     1173.73    176.29 o
   1   6  20      108.55       93.87     55.34 o
   2   6  20     1246.83     1099.01    100.98 o
   3   6  20     2089.56     2012.37    124.68 o
   4   6  20     1101.96     1173.11    104.09 o
   5   6  20       31.16      -21.66     59.85 o
   6   6  20       17.00       49.52     57.95 o
   1   7  20     6101.65     6186.88    252.98 o
   2   7  20     1304.14     1195.49    128.33 o
   3   7  20        6.20      -18.07     47.91 o
   4   7  20     1678.09     1741.74    120.34 o
   5   7  20     4772.51     5024.87    233.23 o
   6   7  20       76.40       91.01     73.59 o
   0   8  20      494.66      405.93    133.38 o
   1   8  20      482.81      446.67     96.73 o
   2   8  20      277.94      231.13     85.00 o
   3   8  20     7711.94     7769.85    288.26 o
   4   8  20      385.04      370.19     77.56 o
   5   8  20      133.30      109.04     78.62 o
   1   9  20       76.26       68.28     67.03 o
   2   9  20      111.93      148.33     77.50 o
   3   9  20      231.60      167.65     82.27 o
   4   9  20      186.59      215.51     86.89 o
   0  10  20       62.26      136.86    113.66 o
   1  10  20       25.82       33.93     70.02 o
   2  10  20     1203.61     1260.41    142.35 o
   3  10  20     4332.53     4449.49    230.85 o
   4  10  20      396.97      501.24    106.53 o
   1  11  20     1072.09     1199.24    201.81 o
   2  11  20      603.57      696.36    119.31 o
   1   1  21     1081.05      985.54     83.81 o
   2   1  21     4617.17     4768.14    156.06 o
   3   1  21       14.02       18.11     40.93 o
   4   1  21     2017.82     1951.65    109.82 o
   5   1  21        8.44       27.17     45.71 o
   6   1  21      171.35      261.57     72.48 o
   0   2  21      135.04      102.55     67.23 o
   1   2  21     1393.56     1298.59     92.01 o
   2   2  21     4766.66     4561.84    152.94 o
   3   2  21      438.59      362.23     63.08 o
   4   2  21    10400.38    10467.54    225.07 o
   5   2  21       46.19       17.58     44.72 o
   6   2  21     1969.25     2141.65    135.37 o
   1   3  21        8.35       24.88     42.50 o
   2   3  21     1909.12     1957.95    107.66 o
   3   3  21      606.59      785.58     78.62 o
   4   3  21      183.75      197.91     56.19 o
   5   3  21      134.80      140.29     64.35 o
   6   3  21      512.00      469.09     82.75 o
   0   4  21      762.13      730.76    106.91 o
   1   4  21     1160.09     1002.65     85.54 o
   2   4  21      111.43      123.90     51.44 o
   3   4  21        0.34        9.33     43.28 o
   4   4  21     1604.72     1502.99    100.77 o
   5   4  21      388.26      423.34     77.90 o
   6   4  21      213.66      234.98     72.23 o
   1   5  21      187.42      206.13     56.58 o
   2   5  21     4223.32     4545.21    156.27 o
   3   5  21       10.04      -36.74     41.11 o
   4   5  21     2859.44     3166.80    136.06 o
   5   5  21       52.91      100.68     61.85 o
   6   5  21     2410.95     2485.56    147.53 o
   0   6  21      319.98      263.25     84.88 o
   1   6  21        7.55      -14.75     40.38 o
   2   6  21     3639.99     3577.08    142.86 o
   3   6  21     1291.75     1389.92     99.23 o
   4   6  21     3334.04     3338.18    140.29 o
   5   6  21      231.76      242.96     75.31 o
   1   7  21       57.79       57.87     55.55 o
   2   7  21      180.97      161.74     65.11 o
   3   7  21      425.91      523.89     84.11 o
   4   7  21      246.62      308.15     74.62 o
   5   7  21      141.26      107.75     77.42 o
   0   8  21     2437.82     2776.59    266.76 o
   1   8  21      236.73      272.52     88.98 o
   2   8  21     3318.08     3348.26    247.62 o
   3   8  21      383.28      516.72     85.76 o
   4   8  21     2482.45     2632.01    150.37 o
   1   9  21     1050.10      961.94    128.73 o
   2   9  21     3011.43     3396.59    294.01 o
   3   9  21        3.66      -25.06     64.03 o
   0  10  21     1061.58     1186.49    200.65 o
   1  10  21        0.02       34.21     73.12 o
   2  10  21      222.10      177.95     88.56 o
   0   0  22     6749.99     6441.59    365.34 o
   1   0  22     1680.38     1802.47    149.26 o
   2   0  22      868.49      763.84    111.94 o
   3   0  22    14273.24    14976.10    386.27 o
   4   0  22      949.34      950.44    122.89 o
   5   0  22      706.22      774.11    113.09 o
   6   0  22     2272.10     2649.01    263.28 o
   1   1  22     1149.31     1174.27     91.50 o
   2   1  22     3069.92     3114.73    133.33 o
   3   1  22      453.13      484.89     70.74 o
   4   1  22      836.99      840.77     83.84 o
   5   1  22     4407.43     4685.02    190.12 o
   6   1  22      247.55      282.63     93.10 o
   0   2  22      841.94      899.22    118.15 o
   1   2  22        2.09      -14.47     39.39 o
   2   2  22       33.17       45.10     46.65 o
   3   2  22     2071.36     2255.67    118.70 o
   4   2  22      625.19      690.47     77.72 o
   5   2  22      253.56      308.15     76.60 o
   1   3  22      849.54      936.68     86.40 o
   2   3  22      198.34      236.44     58.79 o
   3   3  22        4.86        6.46     44.29 o
   4   3  22      102.13      125.32     53.36 o
   5   3  22     5723.03     5884.55    210.42 o
   0   4  22      591.89      639.90    108.14 o
   1   4  22        8.92       26.89     44.71 o
   2   4  22      217.68      238.01     60.59 o
   3   4  22     1748.22     1767.19    110.37 o
   4   4  22     1320.84     1329.52    113.75 o
   5   4  22      260.43      305.10     78.35 o
   1   5  22      869.33      824.51     83.73 o
   2   5  22     1637.97     1777.79    111.30 o
   3   5  22       16.27       69.02     53.12 o
   4   5  22      279.54      302.48     65.88 o
   5   5  22       39.93        5.82     56.29 o
   0   6  22        2.30       57.68     67.21 o
   1   6  22      128.55      100.10     51.36 o
   2   6  22      265.63      252.21     63.67 o
   3   6  22     1460.77     1401.18    103.23 o
   4   6  22       17.75       30.10     50.06 o
   1   7  22     1523.65     1501.12    105.73 o
   2   7  22      953.96      848.45     87.13 o
   3   7  22      486.87      511.71     75.81 o
   4   7  22      608.95      607.73     80.60 o
   0   8  22      815.11      861.74    180.93 o
   1   8  22     2673.44     2690.01    190.90 o
   2   8  22      622.28      742.72     99.28 o
   3   8  22     3432.79     3513.97    174.49 o
   1   9  22      179.01      144.79     84.74 o
   1   1  23     2079.07     2193.60    119.31 o
   2   1  23      585.72      558.78     73.98 o
   3   1  23       27.17       10.08     46.73 o
   4   1  23     1551.88     1438.39    104.84 o
   5   1  23      888.44      948.56    104.58 o
   0   2  23     2350.70     2406.65    175.09 o
   1   2  23     1130.20     1200.88     95.36 o
   2   2  23      343.07      497.61     72.40 o
   3   2  23     3799.91     4084.98    155.57 o
   4   2  23     1273.27     1185.36     96.71 o
   1   3  23      396.25      340.81     65.89 o
   2   3  23      791.28      801.30     84.21 o
   3   3  23      428.37      457.69     71.70 o
   4   3  23      620.47      629.49     79.10 o
   0   4  23      371.20      337.05     93.08 o
   1   4  23       52.16      174.54     57.23 o
   2   4  23      503.50      529.46     75.42 o
   3   4  23      103.78      106.24     55.50 o
   4   4  23       56.78       56.51     52.85 o
   1   5  23     1532.84     1623.39    109.68 o
   2   5  23      927.14     1033.99     94.02 o
   3   5  23     1305.19     1451.83    106.56 o
   0   6  23     1886.48     1634.17    222.68 o
   1   6  23     2219.49     2402.33    127.85 o
   2   6  23      379.20      521.48     78.19 o
   3   6  23     4844.52     5441.93    210.90 o
   1   7  23       23.30       78.40     54.02 o
   2   7  23     1131.96     1072.03     98.24 o
   0   0  24     2973.79     2965.64    274.88 o
   1   0  24       69.50      128.98     77.79 o
   2   0  24      256.41      265.95     91.81 o
   3   0  24      636.03      606.97    143.24 o
   1   1  24      857.85      906.23     89.19 o
   2   1  24     2604.77     2698.86    153.31 o
   3   1  24      269.18      286.06     66.41 o
   0   2  24       20.43       40.74     65.69 o
   1   2  24       17.47       34.36     46.90 o
   2   2  24      285.62      326.45     67.49 o
   3   2  24       46.30       27.88     50.23 o
   1   3  24      199.27      187.97     60.37 o
   2   3  24     1903.53     2001.44    120.26 o
   3   3  24      256.21      274.83     66.55 o
   0   4  24      711.30      732.34    118.02 o
   1   4  24      382.37      396.32     71.89 o
   2   4  24      220.10      236.52     65.36 o
   1   5  24       11.66       14.04     48.46 o
   2   5  24      653.67      715.64     86.11 o
   0   6  24     2690.31     2833.42    282.99 o
   1   1  25     3068.88     3487.06    153.67 o
   0   2  25      279.11      309.02    142.08 o
   1   2  25     3685.53     3822.83    159.34 o
 
